# Supplementary material for: Genome-wide analysis of non-coding RNA reveals the role of a novel miR319c for tuber dormancy release process in potato
Source: Hortic Res. 2024 Oct 30;12(2):uhae303. doi: 10.1093/hr/uhae303 (PMC11822407; doi:10.1093/hr/uhae303)
Supplement: Web_Material_uhae303 [file web_material_uhae303.zip]

Archive with 2 entries (2 files):
- Supplementary Figures-R2.docx
- Supplementary Tables-R2.xlsx
