# Supplementary material for: Genome-wide analysis of non-coding RNA reveals the role of a novel miR319c for tuber dormancy release process in potato
Source: Hortic Res. 2024 Oct 30;12(2):uhae303. doi: 10.1093/hr/uhae303 (PMC11822407; doi:10.1093/hr/uhae303)
Supplement: Web_Material_uhae303 [file web_material_uhae303.zip › Supplementary Tables-R2.xlsx]

## Sheet: Table S1
Table S1 Summary of the data quality of miRNA sequencing
Sample	total_reads	N% > 10%	low quality	5_adapter_contamine	3_adapter_null or insert_null	with ployA/T/G/C	clean reads
Nt_DT1	15973475 (100.00%)	23 (0.00%)	75894 (0.48%)	15110 (0.09%)	257365 (1.61%)	28802 (0.18%)	15596281 (97.64%)
Nt_DT2	15745437 (100.00%)	21 (0.00%)	75322 (0.48%)	18646 (0.12%)	207799 (1.32%)	41486 (0.26%)	15402163 (97.82%)
Nt_DT3	16721658 (100.00%)	25 (0.00%)	74550 (0.45%)	18701 (0.11%)	226861 (1.36%)	46895 (0.28%)	16354626 (97.81%)
Nt_DRT1	16914741 (100.00%)	878 (0.01%)	179690 (1.06%)	15102 (0.09%)	264033 (1.56%)	44191 (0.26%)	16410847 (97.02%)
Nt_DRT2	15707430 (100.00%)	70 (0.00%)	104311 (0.66%)	16493 (0.11%)	148967 (0.95%)	44036 (0.28%)	15393553 (98.00%)
Nt_DRT3	14125718 (100.00%)	67 (0.00%)	174064 (1.23%)	25284 (0.18%)	623807 (4.42%)	8338 (0.06%)	13294158 (94.11%)
Nt_ST1	15941651 (100.00%)	30 (0.00%)	127818 (0.80%)	15609 (0.10%)	513364 (3.22%)	37214 (0.23%)	15247616 (95.65%)
Nt_ST2	17668480 (100.00%)	101 (0.00%)	158779 (0.90%)	36176 (0.20%)	1703245 (9.64%)	49739 (0.28%)	15720440 (88.97%)
Nt_ST3	16599494 (100.00%)	80 (0.00%)	120289 (0.72%)	9321 (0.06%)	180121 (1.09%)	12805 (0.08%)	16276878 (98.06%)
Lt_DT1	16178068 (100.00%)	84 (0.00%)	92675 (0.57%)	21924 (0.14%)	121341 (0.75%)	51460 (0.32%)	15890584 (98.22%)
Lt_DT2	17558771 (100.00%)	25 (0.00%)	151242 (0.86%)	47861 (0.27%)	1454062 (8.28%)	42714 (0.24%)	15862867 (90.34%)
Lt_DT3	12383714 (100.00%)	1325 (0.01%)	33351 (0.27%)	28487 (0.23%)	320723 (2.59%)	15957 (0.13%)	11983871 (96.77%)
Lt_DRT1	16097810 (100.00%)	599 (0.00%)	143608 (0.89%)	30846 (0.19%)	243295 (1.51%)	20035 (0.12%)	15659427 (97.28%)
Lt_DRT2	15770412 (100.00%)	46 (0.00%)	119947 (0.76%)	18189 (0.12%)	197732 (1.25%)	26384 (0.17%)	15408114 (97.70%)
Lt_DRT3	13861166 (100.00%)	30 (0.00%)	133434 (0.96%)	35819 (0.26%)	304390 (2.20%)	22921 (0.17%)	13364572 (96.42%)
Lt_ST1	15926459 (100.00%)	492 (0.00%)	135217 (0.85%)	16429 (0.10%)	311167 (1.95%)	41786 (0.26%)	15421368 (96.83%)
Lt_ST2	16815588 (100.00%)	35 (0.00%)	133535 (0.79%)	18138 (0.11%)	214399 (1.28%)	37185 (0.22%)	16412296 (97.60%)
Lt_ST3	16410228 (100.00%)	126 (0.00%)	93547 (0.57%)	14828 (0.09%)	131010 (0.80%)	44087 (0.27%)	16126630 (98.27%)

## Sheet: Table S2
Table S2 Number and percentage of clean reads mapped to the potato genome
Sample	Total sRNA	Mapped sRNA	+ Mapped sRNA	- Mapped sRNA
Nt_DT1	12314625 (100.00%)	11117482 (90.28%)	6246917 (50.73%)	4870565 (39.55%)
Nt_DT2	12241999 (100.00%)	10652089 (87.01%)	5944579 (48.56%)	4707510 (38.45%)
Nt_DT3	13835632 (100.00%)	12112466 (87.55%)	6757623 (48.84%)	5354843 (38.70%)
Nt_DRT1	14040236 (100.00%)	12305281 (87.64%)	7316471 (52.11%)	4988810 (35.53%)
Nt_DRT2	13052017 (100.00%)	11157609 (85.49%)	6315048 (48.38%)	4842561 (37.10%)
Nt_DRT3	7562754 (100.00%)	7076960 (93.58%)	2080187 (27.51%)	4996773 (66.07%)
Nt_ST1	10171742 (100.00%)	9006445 (88.54%)	5513556 (54.20%)	3492889 (34.34%)
Nt_ST2	8662387 (100.00%)	7693082 (88.81%)	3659397 (42.24%)	4033685 (46.57%)
Nt_ST3	5651567 (100.00%)	5093763 (90.13%)	2538851 (44.92%)	2554912 (45.21%)
Lt_DT1	13558389 (100.00%)	11921369 (87.93%)	6722970 (49.59%)	5198399 (38.34%)
Lt_DT2	8455299 (100.00%)	7666280 (90.67%)	3194754 (37.78%)	4471526 (52.88%)
Lt_DT3	7372544 (100.00%)	6969946 (94.54%)	2959651 (40.14%)	4010295 (54.39%)
Lt_DRT1	12702407 (100.00%)	11945903 (94.04%)	4361976 (34.34%)	7583927 (59.70%)
Lt_DRT2	11805833 (100.00%)	10688183 (90.53%)	5328179 (45.13%)	5360004 (45.40%)
Lt_DRT3	8535080 (100.00%)	8044670 (94.25%)	3054695 (35.79%)	4989975 (58.46%)
Lt_ST1	12070159 (100.00%)	10485852 (86.87%)	5792264 (47.99%)	4693588 (38.89%)
Lt_ST2	13244737 (100.00%)	11564642 (87.31%)	6473931 (48.88%)	5090711 (38.44%)
Lt_ST3	14086323 (100.00%)	12108924 (85.96%)	6454427 (45.82%)	5654497 (40.14%)

## Sheet: Table S3
Table S3 Number of sRNA unique reads annotations
Types	total	known_miRNA	rRNA	tRNA	snRNA	snoRNA	repeat	NAT	novel_miRNA	TAS	exon	intron	other
Nt_DT1	11117482 (100.00%)	82420 (0.74%)	5461840 (49.13%)	106850 (0.96%)	11709 (0.11%)	22950 (0.21%)	1072176 (9.64%)	145800 (1.31%)	131836 (1.19%)	966 (0.01%)	284238 (2.56%)	413901 (3.72%)	3382796 (30.43%)
Nt_DT2	10652089 (100.00%)	88533 (0.83%)	3705858 (34.79%)	87592 (0.82%)	12576 (0.12%)	36548 (0.34%)	1619776 (15.21%)	176837 (1.66%)	146998 (1.38%)	917 (0.01%)	328523 (3.08%)	572053 (5.37%)	3875878 (36.39%)
Nt_DT3	12112466 (100.00%)	131152 (1.08%)	4012084 (33.12%)	93245 (0.77%)	11356 (0.09%)	45182 (0.37%)	1838440 (15.18%)	153957 (1.27%)	185564 (1.53%)	1428 (0.01%)	378405 (3.12%)	663791 (5.48%)	4597862 (37.96%)
Nt_DRT1	12305281 (100.00%)	128081 (1.04%)	3999623 (32.50%)	67983 (0.55%)	9946 (0.08%)	34712 (0.28%)	1986105 (16.14%)	117988 (0.96%)	232420 (1.89%)	2456 (0.02%)	349968 (2.84%)	663711 (5.39%)	4712288 (38.29%)
Nt_DRT2	11157609 (100.00%)	128255 (1.04%)	3587257 (32.50%)	100870 (0.55%)	11762 (0.08%)	36273 (0.28%)	1693108 (16.14%)	126265 (0.96%)	218280 (1.89%)	2382 (0.02%)	336705 (2.84%)	611067 (5.39%)	4305385 (38.29%)
Nt_DRT3	707696000 (100.00%)	2730 (1.04%)	57789022 (32.50%)	60073 (0.55%)	1682 (0.08%)	8593 (0.28%)	1028726 (16.14%)	11005 (0.96%)	3875 (1.89%)	68 (0.02%)	39683 (2.84%)	48745 (5.39%)	10187328 (38.29%)
Nt_ST1	9006445 (100.00%)	114092 (1.27%)	3459369 (38.41%)	53099 (0.59%)	5281 (0.06%)	32153 (0.36%)	1255679 (13.94%)	81672 (0.91%)	227154 (2.52%)	3707 (0.04%)	284299 (3.16%)	442512 (4.91%)	3047428 (33.84%)
Nt_ST2	7693082 (100.00%)	42523 (1.04%)	3906210 (32.50%)	51947 (0.55%)	3567 (0.08%)	33286 (0.28%)	818204 (16.14%)	30050 (0.96%)	73859 (1.89%)	2693 (0.02%)	173181 (2.84%)	317973 (5.39%)	2239589 (38.29%)
Nt_ST3	5093763 (100.00%)	28727 (1.04%)	2821406 (32.50%)	88010 (0.55%)	2513 (0.08%)	12928 (0.28%)	494375 (16.14%)	32134 (0.96%)	33067 (1.89%)	1099 (0.02%)	117264 (2.84%)	186076 (5.39%)	1276164 (38.29%)
Lt_DT1	11921369 (100.00%)	130934 (1.10%)	3734831 (31.33%)	61082 (0.51%)	11959 (0.10%)	30829 (0.26%)	1950139 (16.36%)	153210 (1.29%)	133473 (1.12%)	1315 (0.01%)	395536 (3.32%)	713258 (5.98%)	4604803 (38.63%)
Lt_DT2	7666280 (100.00%)	27424 (1.10%)	4623842 (31.33%)	27191 (0.51%)	3587 (0.10%)	19683 (0.26%)	625210 (16.36%)	72356 (1.29%)	21794 (1.12%)	257 (0.01%)	144652 (3.32%)	253158 (5.98%)	1847126 (38.63%)
Lt_DT3	6969946 (100.00%)	42451 (1.10%)	4929322 (31.33%)	20345 (0.51%)	4080 (0.10%)	19003 (0.26%)	393718 (16.36%)	47835 (1.29%)	14834 (1.12%)	549 (0.01%)	104302 (3.32%)	157022 (5.98%)	1236485 (38.63%)
Lt_DRT1	11945903 (100.00%)	46050 (1.10%)	9391943 (31.33%)	29821 (0.51%)	4056 (0.10%)	14891 (0.26%)	465681 (16.36%)	62122 (1.29%)	26989 (1.12%)	499 (0.01%)	180016 (3.32%)	200035 (5.98%)	1523800 (38.63%)
Lt_DRT2	10688183 (100.00%)	132192 (1.10%)	5871091 (31.33%)	55620 (0.51%)	7953 (0.10%)	28942 (0.26%)	981045 (16.36%)	90402 (1.29%)	138260 (1.12%)	1956 (0.01%)	309994 (3.32%)	396575 (5.98%)	2674153 (38.63%)
Lt_DRT3	804467000 (100.00%)	30404 (1.10%)	62077851 (31.33%)	12846 (0.51%)	2862 (0.10%)	10935 (0.26%)	3700296 (16.36%)	39038 (1.29%)	21056 (1.12%)	271 (0.01%)	116615 (3.32%)	150149 (5.98%)	10826808 (38.63%)
Lt_ST1	10485852 (100.00%)	179839 (1.10%)	3314943 (31.33%)	73684 (0.51%)	5591 (0.10%)	48041 (0.26%)	1436772 (16.36%)	49692 (1.29%)	200779 (1.12%)	6802 (0.01%)	406889 (3.32%)	629902 (5.98%)	4132918 (38.63%)
Lt_ST2	11564642 (100.00%)	261602 (2.26%)	3862673 (33.40%)	91803 (0.79%)	9917 (0.09%)	47843 (0.41%)	1539108 (13.31%)	89161 (0.77%)	255849 (2.21%)	7168 (0.06%)	458181 (3.96%)	655808 (5.67%)	4285529 (37.06%)
Lt_ST3	12108924 (100.00%)	150683 (1.10%)	4251751 (31.33%)	88587 (0.51%)	7739 (0.10%)	40165 (0.26%)	1580117 (16.36%)	72909 (1.29%)	313027 (1.12%)	4360 (0.01%)	437103 (3.32%)	711563 (5.98%)	4450920 (38.63%)

## Sheet: Table S4
Table S4 Types of sRNA unique reads annotations
Types	total	known_miRNA	rRNA	tRNA	snRNA	snoRNA	repeat	NAT	novel_miRNA	TAS	exon	intron	other
Nt_DT1	1337128 (100.00%)	828 (0.06%)	94660 (7.08%)	3934 (0.29%)	1379 (0.10%)	2168 (0.16%)	252401 (18.88%)	24222 (1.81%)	1023 (0.08%)	89 (0.01%)	80440 (6.02%)	88552 (6.62%)	787432 (58.89%)
Nt_DT2	1914222 (100.00%)	1041 (0.06%)	100319 (7.08%)	4473 (0.29%)	1516 (0.10%)	2836 (0.16%)	391418 (18.88%)	32353 (1.81%)	1303 (0.08%)	116 (0.01%)	95209 (6.02%)	130300 (6.62%)	1153338 (58.89%)
Nt_DT3	2040716 (100.00%)	1051 (0.06%)	100206 (7.08%)	4206 (0.29%)	1706 (0.10%)	3126 (0.16%)	410019 (18.88%)	28663 (1.81%)	1452 (0.08%)	127 (0.01%)	99971 (6.02%)	138978 (6.62%)	1251211 (58.89%)
Nt_DRT1	2149106 (100.00%)	1126 (0.06%)	80399 (7.08%)	3420 (0.29%)	1458 (0.10%)	2634 (0.16%)	447641 (18.88%)	21871 (1.81%)	1428 (0.08%)	188 (0.01%)	95614 (6.02%)	144025 (6.62%)	1349302 (58.89%)
Nt_DRT2	2036322 (100.00%)	1138 (0.06%)	97873 (7.08%)	4460 (0.29%)	1759 (0.10%)	3088 (0.16%)	410500 (18.88%)	23579 (1.81%)	1418 (0.08%)	207 (0.01%)	98707 (6.02%)	139301 (6.62%)	1254292 (58.89%)
Nt_DRT3	484996 (100.00%)	228 (0.06%)	117964 (7.08%)	3151 (0.29%)	927 (0.10%)	3105 (0.16%)	55965 (18.88%)	6853 (1.81%)	255 (0.08%)	26 (0.01%)	27106 (6.02%)	22165 (6.62%)	247251 (58.89%)
Nt_ST1	1699124 (100.00%)	1042 (0.06%)	69829 (7.08%)	3036 (0.29%)	1118 (0.10%)	2496 (0.16%)	352394 (18.88%)	18956 (1.81%)	1200 (0.08%)	235 (0.01%)	88422 (6.02%)	121018 (6.62%)	1039378 (58.89%)
Nt_ST2	1525021 (100.00%)	742 (0.06%)	99276 (7.08%)	2256 (0.29%)	1227 (0.10%)	4490 (0.16%)	292705 (18.88%)	12701 (1.81%)	952 (0.08%)	177 (0.01%)	77697 (6.02%)	102197 (6.62%)	930601 (58.89%)
Nt_ST3	967880 (100.00%)	604 (0.06%)	78940 (7.08%)	3003 (0.29%)	883 (0.10%)	2877 (0.16%)	189201 (18.88%)	11899 (1.81%)	757 (0.08%)	144 (0.01%)	51560 (6.02%)	67930 (6.62%)	560082 (58.89%)
Lt_DT1	2286989 (100.00%)	1165 (0.05%)	99534 (4.35%)	3631 (0.16%)	1747 (0.08%)	3129 (0.14%)	464128 (20.29%)	33954 (1.48%)	1584 (0.07%)	153 (0.01%)	113738 (4.97%)	159290 (6.97%)	1404936 (61.43%)
Lt_DT2	1228912 (100.00%)	654 (0.05%)	113296 (4.35%)	2412 (0.16%)	1039 (0.08%)	2794 (0.14%)	221468 (20.29%)	24046 (1.48%)	855 (0.07%)	62 (0.01%)	64568 (4.97%)	81242 (6.97%)	716476 (61.43%)
Lt_DT3	701133 (100.00%)	498 (0.05%)	91276 (4.35%)	1768 (0.16%)	899 (0.08%)	2820 (0.14%)	128023 (20.29%)	13994 (1.48%)	572 (0.07%)	56 (0.01%)	49049 (4.97%)	46872 (6.97%)	365306 (61.43%)
Lt_DRT1	1145820 (100.00%)	640 (0.05%)	160849 (4.35%)	2438 (0.16%)	1288 (0.08%)	3404 (0.14%)	168012 (20.29%)	25860 (1.48%)	827 (0.07%)	116 (0.01%)	97638 (4.97%)	72392 (6.97%)	612356 (61.43%)
Lt_DRT2	1690880 (100.00%)	1076 (0.05%)	133122 (4.35%)	3346 (0.16%)	1735 (0.08%)	4163 (0.14%)	302225 (20.29%)	28585 (1.48%)	1364 (0.07%)	213 (0.01%)	130530 (4.97%)	119027 (6.97%)	965494 (61.43%)
Lt_DRT3	898433 (100.00%)	536 (0.05%)	124767 (4.35%)	1626 (0.16%)	978 (0.08%)	2795 (0.14%)	145990 (20.29%)	17892 (1.48%)	660 (0.07%)	64 (0.01%)	67717 (4.97%)	59128 (6.97%)	476280 (61.43%)
Lt_ST1	2516566 (100.00%)	1336 (0.05%)	104390 (4.35%)	3399 (0.16%)	1775 (0.08%)	5196 (0.14%)	430555 (20.29%)	21152 (1.48%)	1944 (0.07%)	454 (0.01%)	162325 (4.97%)	185625 (6.97%)	1598415 (61.43%)
Lt_ST2	2292311 (100.00%)	1246 (0.05%)	111025 (4.35%)	3996 (0.16%)	1951 (0.08%)	4701 (0.14%)	405022 (20.29%)	26869 (1.48%)	1766 (0.07%)	392 (0.01%)	162628 (4.97%)	166928 (6.97%)	1405787 (61.43%)
Lt_ST3	2176001 (100.00%)	1138 (0.05%)	95463 (4.35%)	2903 (0.16%)	1629 (0.08%)	4548 (0.14%)	382675 (20.29%)	21725 (1.48%)	1623 (0.07%)	351 (0.01%)	140669 (4.97%)	161759 (6.97%)	1361518 (61.43%)

## Sheet: Table S5
Table S5 Statistics of known and novel miRNA comparisons
Types	Total	known	novel
Mapped mature	396	204	192
Mapped hairpin	362	157	205
Mapped uniq sRNA	37072	16089	20983
Mapped total sRNA	4127206	1748092	2379114

## Sheet: Table S6
Table S6 Information on tuber dormancy release related stu-miRNA
miRNA	Sequences
stu-miR156a	UUGACAGAAGAUAGAGAGCAC
stu-miR156d-3p	GCUCUCUAUGCUUCUGUCAUCA
stu-miR156e	UGACAGAAGAGAGUGAGCAC
stu-miR156f-5p	CUGACAGAAGAGAGUGAGCA
stu-miR156f-3p	CUCACUUCUCUUUCUGUCAAUC
stu-miR156g-3p	GCUUACUCUCUAUCUGUCACC
stu-miR156h-3p	GCUCACUGCUCUAUCUGUCACC
stu-miR160a-5p	UGCCUGGCUCCCUGUAUGCCA
stu-miR160a-3p	GCGUAUGAGGAGCCAAGCAUA
stu-miR162a-3p	UCGAUAAACCUCUGCAUCCAG
stu-miR162a-5p	GGAGGCAGCGGUUCAUCGAUC
stu-miR164-3p	CAUGUGCUCUAGCUCUCCAGC
stu-miR164-5p	UGGAGAAGCAGGGCACAUGCU
stu-miR166a-5p	GGAAUGUUGUCUGGCUCGAGG
stu-miR166a-3p	UCGGACCAGGCUUCAUUCCCC
stu-miR166b	UCGGACCAGGCUUCAUUCCUC
stu-miR166c-5p	GGAAUGUUGUUUGGCUCGAGG
stu-miR166d-5p	AGAAUGUCGUCUGGUUCGAGA
stu-miR167a-3p	GAUCAUGUGGCAGCCUCACC
stu-miR167b-3p	GAUCAUGUGGCAGCAUCACC
stu-miR167c-3p	GGUCAUGCUCGGACAGCCUCACU
stu-miR167c-5p	UGAAGCUGCCAGCAUGAUCUA
stu-miR167d-3p	GAUCAUGUGGUUGCUUCACC
stu-miR171a-3p	UGAUUGAGCCGUGCCAAUAUC
stu-miR171a-5p	UAUUGGCCUGGUUCACUCAGA
stu-miR171b-5p	AGAUAUUGAUGUGGCUCAAUC
stu-miR171b-3p	UUGAGCCGCGUCAAUAUCUCU
stu-miR171c-3p	UGAUUGAGCCGUGUCAAUAUC
stu-miR171d-5p	AGAUAUUGGUGCGGUUCAAUU
stu-miR171d-3p	UUGAGCCGUGCCAAUAUCACG
stu-miR172a-5p	GUAGCAUAAUCAAGAUUCACA
stu-miR172b-5p	GCAGCACCAUCAAGAUUCACA
stu-miR172b-3p	AGAAUCUUGAUGAUGCUGCAU
stu-miR172c-3p	AGAAUCUUGAUGAUGCUGC
stu-miR172d-5p	GGAGCAUCAUCAAGAUUCACA
stu-miR172d-3p	GGAAUCUUGAUGAUGCUGCAG
stu-miR172e-5p	GCAACAUCAUCAAGAUUCACA
stu-miR1886a	AUGGUAUCGUGAGAUGAAAUCAGC
stu-miR1886g-5p	GAGAUGAGAUCAAUGUUUGGACAU
stu-miR1886h	AUUUUACGUUGAUUUCAUCUCAUG
stu-miR1886i-5p	AUGAGAUGAAAUUAGCGUUUGGAU
stu-miR1886i-3p	UUUACGUUGAUUUCAUCUCAUGA
stu-miR1919-5p	UGUCGCAGAUGACUUUCGCCC
stu-miR1919-3p	ACGAGAGUCAUCUGUGACAGG
stu-miR319-5p	AGGAAACUGUUUAGUCCAACC
stu-miR319-3p	UUGGACUGAAGGGUUCCCUUC
stu-miR319a-5p	AGAGCUUUCUUCGGUCCACAC
stu-miR319a-3p	UUGGACUGAAGGGAGCUCCCU
stu-miR319b	UUGGACUGAAGGGAGCUCCU
stu-miR3627-3p	AAGUGCCUCUGUCUUUCGACA
stu-miR3627-5p	UCGCAGGAGAGAUGGCACUUAG
stu-miR384-5p	UUGGCAUUCUGUCCACCUCC
stu-miR390-5p	AAGCUCAGGAGGGAUAGCACC
stu-miR390-3p	CGCUAUCCAUCUUGAGUUUUA
stu-miR391-5p	UACGCAGGAGAGAUGAUGCUG
stu-miR391-3p	GCAUCAUACUCCUGCAUAUU
stu-miR393-5p	UCCAAAGGGAUCGCAUUGAUCC
stu-miR393-3p	AUCAUGCGAUCUCUUCGGAAU
stu-miR395a	CUGAAGUGUUUGGGGGAACUC
stu-miR396-5p	UUCCACAGCUUUCUUGAACUU
stu-miR396-3p	GUCCAAGAAAGCUGUGGGAAA
stu-miR397-5p	AUUGAGUGCAGCGUUGAUGAC
stu-miR397-3p	CAUCAACGCUACACUCAAUCA
stu-miR398a-5p	GGGUUGAUUUGAGAACAUAUG
stu-miR398a-3p	UAUGUUCUCAGGUCGCCCCUG
stu-miR398b-3p	UUGUGUUCUCAGGUCACCCCU
stu-miR399a-3p	UGCCAAAGGAGAGCUGCCCUG
stu-miR399a-5p	GGGCUACUCUCUAUUGGCAUG
stu-miR399i-5p	GGGCUACACUCUAUUGGCAUG
stu-miR399i-3p	UGCCAAAGGAGAGUUGCCCUA
stu-miR399j-5p	GGGCUACUCUCUAUUGGCAUA
stu-miR399j-3p	CGCCAAAGGAGAGCUGCCCUG
stu-miR408a-5p	ACAGGGACGAGGCAGCGCAUG
stu-miR408a-3p	UGCACAGCCUCUUCCCUGGUU
stu-miR408b-5p	ACGGGGACGAGACAGAGCAUG
stu-miR408b-3p	UGCACUGCCUCUUCCCUGGCU
stu-miR477a-5p	CCUCUCCCUCAAGGGCUUCUC
stu-miR477b-5p	ACUCUCCCUCAAAGGCUUCUG
stu-miR477b-3p	GAGGUCUUUCGAGUGAGAGUGA
stu-miR479	UGAGCCGAACCAAUAUCACUC
stu-miR482a-5p	GGAAUUGGUGGAUUGGAAAGC
stu-miR482a-3p	UUUCCAAUUCCACCCAUUCCUA
stu-miR482b-3p	UUACCGAUUCCCCCCAUUCCAA
stu-miR482b-5p	GGAGUGGGUGGCAUGGUAAGA
stu-miR482c	UUUCCUAUUCCACCCAUGCCAA
stu-miR482d-5p	CGUGAGUGGUGGGGUAAGAUA
stu-miR482d-3p	UCUUGCCUACACCGCCCAUGCC
stu-miR482e-5p	AGUGGGUGGUGUGGUAAGAUU
stu-miR482e-3p	UCUUGCCAAUACCGCCCAUUCC
stu-miR530	UCUGCAUUUGCACCUGCACCU
stu-miR5303c	UUUUGGAGAAUCCGACACGCACCC
stu-miR5303e	UUUUGGAGAAUCUGACACGGGUGU
stu-miR5303f	AUUUUUGGAGAAUCUGACACGGGU
stu-miR5303g	AUAUUUUUGAAGAGUCUGAGCAAC
stu-miR5303h	AACAUUUUUGAAGAGUCUGAGCAA
stu-miR5303j	AAUAUUUUUGAAGAGUCUGAGCAA
stu-miR5304-3p	AGAUGAGUAUGGUGCAUUGGA
stu-miR5304-5p	CAAUGCAACAUACUCAUCACC
stu-miR6022	UGGAAGGGAGAAUAUCCAGGA
stu-miR6023	UUCCAUGAAAGUGUUUUUGGAU
stu-miR6024-5p	AGAAACAACACUUGCUAAAAGA
stu-miR6024-3p	UUUUAGCAAGAGUUGUUUUCCC
stu-miR6025	UACCAACAAUUGAGAUAACAUC
stu-miR6026-5p	AAUACAACUAUUGCCAAGACAA
stu-miR6026-3p	UUCUUGGCUAGAGUUGUAUUGC
stu-miR6027	UGAAUCCUUCGGCUAUCCAUAA
stu-miR6149-5p	UUGCAACACACCUGAAUCGUC
stu-miR6149-3p	UGAUUCAGGUUUGUAUGCAAAC
stu-miR7122-5p	UUAUACAGAGAAACCGCUGUCG
stu-miR7122-3p	ACAGCGUUUCUCUGUAUAACC
stu-miR7979	AGGUACAUGAACUCUAACGAGGCA
stu-miR7980b-5p	GUCCAAACACUGAUUCCAUCUCAU
stu-miR7980b-3p	GAGAUGGAAUCAGUGUUUGGACAU
stu-miR7981-5p	GUUAAUUAAACUAUGGUCCUAUUA
stu-miR7981-3p	AUAGGACUUUAGUUUAGUUAAGGU
stu-miR7983-5p	UAAAGUCUUUAGCGACAUUGGUUC
stu-miR7983-3p	ACUAAUGCCGGUAAAGACUUUAAC
stu-miR7984a	AUACCGAACUUUGGAAAUGACCUU
stu-miR7984c-5p	ACGAUACCAAACUUUAUGAAGGAC
stu-miR7984c-3p	CCUUCAUAAAGUUUGGUAUCGUAA
stu-miR7984d-5p	AUCCGAACUUUGACCGAAAUUGCU
stu-miR7984d-3p	CAAUUUCGGUCAAAGUUCGGAUAU
stu-miR7985	CGGGCUUGCCUAGAACGGGUUACC
stu-miR7987	ACACUAGUUGAUCUUAUUGAUGAC
stu-miR7988	AACGGAAAAGGGCCAAAAAUACCC
stu-miR7989	ACAAAUAAGUCCAUUACCUGAACC
stu-miR7990a	UUCAAAUGAUCGUAACUUUGGCCU
stu-miR7990b	GAAUUUUCAAAUGAUCGUAACUUU
stu-miR7991a	AGGAGGUCGGAAUUUUUAAUGAAU
stu-miR7992-5p	UUUGACAAUGCACAUCUAGACACU
stu-miR7992-3p	UGUCUAGAUGUGCAUUUCAAAGU
stu-miR7994a	AUAUUAUACUUGGGCAUAAACUCC
stu-miR7994b-5p	AGUUUAUGCCCAAGUAUAUAAUAUAU
stu-miR7995	UUACACGUAGACAAGUUGACCAUU
stu-miR7996a	AUGUGGUACAUAUGAAAUUUGAAA
stu-miR7997a	AUGCUGCUCGGACUCUUCAAA
stu-miR7997c	AUAUUGCUCGGACUCUUCAAAAAU
stu-miR7998	ACGGACCGUAGAUCAAUCCACAGU
stu-miR7999-5p	CUGGGUCACUUCUACGGGUCCUUC
stu-miR8000	ACACCGAAGAACUGACACCGAAGA
stu-miR8001a	UCCUGGGGAUUAGUAUGAAAAUUC
stu-miR8001b-5p	AUGGGGAUUAGUAUGAAAAUUUGC
stu-miR8002-3p	AUUCCAUUAUUAUCAAGAAAAAAG
stu-miR8003	AUUUCGGUAUACAAAUGGGAUGAC
stu-miR8004	AGGGGUUGUGUAUGUGUUUGGCCU
stu-miR8005a	UUUAGAGUUUAAGGUUUAGAGUUU
stu-miR8005b-5p	ACUCUAAAUUUUAAAUUCUAAAUC
stu-miR8006-5p	UAGUUUUUGGACGACAGGGGCACC
stu-miR8007a-5p	AUGUGGCACUUUUCGGAUUUUGAG
stu-miR8007a-3p	CGAAAAAUGAAAAGUGCCACAUAA
stu-miR8007b-3p	CGAAAAAUGAAAAGUACCACAUAA
stu-miR8007b-5p	AUGUGACACUUUUUGAAUUUCGAG
stu-miR8008a	AUUUCCAGAAAAGCGACGGACAGU
stu-miR8008b	AAACCCAGAAAAGCGACGGACAGU
stu-miR8010	AUAGGACCCUAGUUAAAUUUAGGU
stu-miR8011a-5p	UUGUGUGAGGUUUCUUUUUGUUUC
stu-miR8011a-3p	AAUAAAAAGAAGCCUCACACAACU
stu-miR8012	AUGACUUUAAGUCGCGUCUGGCCC
stu-miR8013	AGAAGAAAAUCGCUCCGUCAGAAG
stu-miR8014-3p	AUGAAUACAAUGUUUGGAUAAAUU
stu-miR8015-5p	UAUUGGAUAUUGAAAAUGAAACUU
stu-miR8015-3p	GUUUCAUUUUCAAGGUCCAAUAGC
stu-miR8016	AUUUUUGAAUGGAAGGCCCAUGUG
stu-miR8017	AUCCAAGUGAAGUGUAUCGUCUCA
stu-miR8018	ACGAACCGUAGAUCCCAUCCGUGG
stu-miR8019-3p	AAAAGAAUGACCUGGUUUGACUUG
stu-miR8020	AAUUUCAUUGAGUAUGUUGUUGUU
stu-miR8021	AUUCAAGGCUCAAACUCGAGACCU
stu-miR8023	UUUGGCACAAUUUCAUUGGCAACC
stu-miR8024a-3p	UUGGAGGAUUUGAAGAUUUCAACU
stu-miR8025-5p	ACAUACUCGACAUGCAAUUAAAUU
stu-miR8025-3p	UUUAAUUGCAUGCCAAGUGUGUGG
stu-miR8026	AUGUAGAGAAUAUGUGGUAACCCU
stu-miR8028-3p	GUUCAUAAUUAUAGUAUAAGGAUG
stu-miR8028-5p	UCCUUAUGCUACAAUUGUGAACAA
stu-miR8030-5p	UUGGGUUGGUUUGGUCUCGGGUU
stu-miR8031	UUAGACACCUCAACUAAGACUUG
stu-miR8032a-3p	AGUGUGAGUCGGUGUGAUUAGG
stu-miR8032a-5p	UGGUCGGCAUGACUCCCGAGGU
stu-miR8032b-3p	AGUGUGAGUCGGUGCGAUUAGG
stu-miR8033-3p	UCAAUUCUGCAGCUUUAGGAGU
stu-miR8033-5p	UUCCAAAGCUGCAGAAAUGAGU
stu-miR8035	UCCAUCUUCAAUAUCACUUUCU
stu-miR8036-5p	GGAGGAAUCGAAAGAUAUAAG
stu-miR8036-3p	UAUGUCUUUCCGAUGCCUCCCA
stu-miR8037	AUAAUUUGGAGGAAUAGGAACC
stu-miR8038a-3p	GUUCAACUUGCUCACUUGGAG
stu-miR8038a-5p	CCUUGUGAGUAAGUUGAAUCUC
stu-miR8039	UUUCCUAUCUGAACUAUCACC
stu-miR8040-5p	UCAUAAUUACAAUUAUAAGCC
stu-miR8041a-3p	AUGAUGUAUAGCAAAGAGCCU
stu-miR8043	UGAUAUAAUUGGACUUUGGCC
stu-miR8044-5p	UUUCAAAUAUGGUUGGAGAUG
stu-miR8044-3p	UCUCCAGCGAUAUUUGAAACU
stu-miR8046-5p	UAUGAUCGAAGUUUCAAUGAC
stu-miR8046-3p	CGCUGAAAUUUCGAUCAUAAU
stu-miR8047	CCAUUUUUUCGAAAUUAGACC
stu-miR8048-5p	CUCAUUAGCAUCUCCAUCUUG
stu-miR8048-3p	AGAUGGACAUGCUAAUGAACA
stu-miR8049-3p	CAUGUCUACAUGAGCCUGAUA
stu-miR8050-3p	UGACUUGAGAUUCCUACUUGG
stu-miR8051-5p	UAGUAUGGUAGAAAGAUUCA
stu-miR827-3p	UUAGAUGAACAUCAACAAACA
stu-miR827-5p	UUUGUUGAUGGUCAUCUAUUC
novel_1	UUUGGAUUGAAGGGAGCUCUA
novel_10	UUGGACUGAAGGGAGCUCCUU
novel_100	UGGAUAGAUCUGUAGAUACUUGGC
novel_101	CUCCAGCGAUAUUUGAAACUU
novel_102	GUGUGCUGAAGUUUGUUUGAG
novel_104	UGGAGAAGCAGGGCACGUGCA
novel_105	UGAAUCUUGAUGAUGCUGCAU
novel_106	UCGAUGAUGUAUUUUGAGGAUAUU
novel_107	UGUAUCUGUUGAAAAUUCCAAU
novel_109	ACGACUUUCGAACCAUCACACGGA
novel_11	AUUGGAAUGAAGGGAGCUCUA
novel_110	ACCCUUCGUUGUACUUUUAGAACA
novel_112	ACUCUUCGUUAUACUUUUAGAACA
novel_113	AAAUCGUGAAUCUGACUCAAUCUC
novel_114	AUUUGGCCUUAUCUGACAUUUGUC
novel_115	UGGUGAUUGUGGUUCCAAAAUU
novel_116	AAUCCAUCUAACAUCUUCACCGUU
novel_117	UUUCUGGUUGUAGAUAAAAGUAUC
novel_118	UAUUCGUCUGAUUUGUAUAAUUC
novel_119	AAUUCUUCAUCGGACAUCGAGUGA
novel_120	AUGACUUUCCGACUACUUUUGAGU
novel_121	AUGUAUCCAUCGAUUUUAAAAGUC
novel_125	AAUUUUACGUCUCGUUUGAACAUG
novel_126	AUGUCUACUUGUUCAAUUCUAUAU
novel_129	AAGUGACUGAAUUCAACUGAAUCC
novel_130	CCGACUACAUUUUAUAGAAUU
novel_131	UUGGAAGUUGUGAAAGUUAUAUAC
novel_134	UUAAUGUGUUUGCUUCUAUGAGA
novel_136	AAAAAUCUGACAGAGGAUAUCUGC
novel_137	CAAGUAUCUGCACAACUAUCCAUA
novel_138	AUUUCGGUCAAAGUUAAAGUAUUU
novel_139	AUCUUUCGUCAUACUUUUGGGACA
novel_14	GACGAAGAGUAUUUGCAUACCAUU
novel_142	UUAGAUGUGUCUCUGGGAUUUCGG
novel_143	UCAGUCAUAGUCUAGGAAGGUACU
novel_144	GUGACUUAUAGUACUUCUUACGUA
novel_145	AGAAUCAAGCACUCAUCAUCUACA
novel_146	AUCCUUCGUCAUGCUUUUGGGACA
novel_147	UUGAUCGACAUGUAUGUUUCUAGU
novel_148	AAGGUGUGUCUCUGAGAUUUUGAU
novel_149	AAGAUGUGUCUCUGGGAUUUCGGU
novel_15	UUAAGAUGUGUCUCUGAGAUUUC
novel_150	AAUCAAGCACUCAUCAUCUACA
novel_151	AAACGUGCCCAUUAACUUGGAU
novel_153	AAGGUGUGUCUCUGAGAUUUCAGU
novel_154	AUUUCGAUCAUAGUCUAGGGGAUA
novel_155	AGGCACUGAAGAUCUUUGUAAAG
novel_156	AAUAUAAGGACUAAAACUGCUAUU
novel_157	AUACCGAACUUUGGAAAAGACCUU
novel_158	AGGCACAAGUACUCUCUAGACUAU
novel_159	AGAUGUGUCUCUGAGAUUUUGAUC
novel_16	UUCCACAGCUUUCUUGAACUU
novel_161	AUUUAUGGUCUCUUAGAAUAACGG
novel_162	UAUUGGUGCUUACUCUUUAACGUG
novel_163	AUCAUGUUUUUAAGUGUAGGCUUG
novel_164	AUAUCGAACUUUGGAAAUGACCUU
novel_165	AAAGGUAGAACCUCCCUAGACUAU
novel_166	AUAAACAUGACUCUUGACUUAACA
novel_167	AUAUUCUUCGUCAUACUUUUGGGA
novel_168	UUGGAUUUAAGAUGGGCCUCUA
novel_170	UUCCACAUAGGUCGUUGCUCU
novel_171	AAGUCUGUCUCUGAGAUUUCAGUC
novel_174	GACGAAGAAUAUUUGCAUACCAUU
novel_175	AUAUAUCUCCGAACUAUCAUAAAU
novel_176	AGGGGAAAAGGUCUGAAAUAUAUC
novel_177	UGUAUCUAGGGAGAAUUCGCUU
novel_178	AUAUCUUCUGUCAUACUUUUGGGA
novel_180	UUUUGAUCAUAGUCUAGGAGUACU
novel_181	UUUCGGUCAUAGUAUAGGAAUACU
novel_184	AUGGGCAUUUCUUUGUUGUGGGAU
novel_187	ACUUUGAGUUUGCACAAGUAGACA
novel_189	AAGGCGUGUUUCUGAAAUUUCGGU
novel_191	ACUCUUCGUCAUACUUUUGGGACA
novel_193	AAGGAUCAUGCUUAUGUAUUAUGC
novel_194	GACAGAUUAAAUAGUUAGACUAAG
novel_195	UUAGGGAAAAUCAAAUGGCUUUGA
novel_196	AGGACUGUUUUUCUUCAUUGAUAC
novel_198	AAGCGACUAGGGUUUUCUAAAACU
novel_199	AUAAAUGUGCUCUUUAACUUGAUC
novel_2	UUGGACUGAAGGGAGCUCCCUU
novel_201	AUAUCUCUGUACUAUCGUAAAUGG
novel_202	AGACUGUCAAUACUUCAUAGAUGA
novel_203	AAGGUGUGUUUCUGAGAUUUCAGU
novel_206	ACAUUUUCAUCUCUAGUCGGCUAG
novel_207	AAAUGUGUCUCUGAAAUUUCGAUC
novel_21	AAGGUGUGUCUCUGGAAUUUCAGU
novel_211	UACCGAACUUUGGAAAAGACCUUU
novel_212	UAAGACUGUCUAUAGAUCAAAGAU
novel_213	AAGACUGUCAAUAGUUUAAGGAUG
novel_218	AAUGUCGAACAUAAGCUUAGUAUU
novel_220	UUGGACUGAAGGGUUUCCUUC
novel_221	ACCGGAACUGGUUCUUACCGAACC
novel_222	UUUGAAGGACGUAAAUAUGAAAUG
novel_223	UUUACGGUCUGUAUAAUUUUUCAC
novel_226	ACUCAGGCUUGUUCCAAUUGAACA
novel_227	AAGGCUGUCAAUAGUUUAAGGAUG
novel_228	GAUGACUUUCCGACUACUUUUGAG
novel_229	UCAGAUCUGAACUAUCAUGUGUUU
novel_23	CUAGAUUCACGCACAAACUCG
novel_231	AAUUCCUUCUGUUACUUAUGC
novel_232	UUUCAGUAGAUGUUAUGAAUA
novel_235	UUUUGGACGUGCAUAAGUAGACAUU
novel_237	ACGUGUCAUAAUACAUGUAGGACG
novel_239	UAGUAUGUCAUGUAGGACACGUGU
novel_24	CCUGCCUUGCAUCAACUGAAU
novel_240	AAGCUACUUGUUCCUUUGACACGU
novel_241	AAGCUGUGUCUCUGAAAUUUCAGU
novel_242	UAACGUGAUUAUGAUAGAUUGAUC
novel_243	AAUUCCGGGUGUGACAAAUAGAUG
novel_245	UUUGGCCUUUGGGGUAAACUGACGG
novel_246	AAUGAAUGAAGGCUGAAAAAGUGG
novel_247	UUUAUUUUGACACUGAAUUCAUUC
novel_248	ACGUGUCUCUACUUGUUCAACUUU
novel_250	AGGAUGUGUUUUGAUGAAUAGUUG
novel_251	UUAAGGUGUGACUCUGAGAUUUCU
novel_252	AGUAGGAAUAUAGAUAGUAGGACC
novel_253	AAGACUGUCAAUUGUUUAAGGACG
novel_255	UUUCGUGCUCGAACUAUUGACAGU
novel_256	UUUCUGUUUGAGAAAAGGCUCAUC
novel_257	UUGCACGUGUGUCUCAUACAAAU
novel_259	ACGUGUGCUACACAAAUUUUGAGC
novel_26	UGUGUUCUCAGGUCGCCCCUG
novel_261	AGAGACAACCCUGCUGACAUGUUC
novel_263	UGGGUUGCUGUAGGAUUGAUG
novel_264	UUUUAAGGCUGUCAAUAAUUUGAG
novel_265	AUUAAUCAUUAACUGUUAACCGUG
novel_267	AAUUGAGUGACAAUCUGAGAAAUC
novel_268	AUUACGUAGAUAAGUUAACCACUU
novel_269	AAUUUGAACAAGUAGACACAUGUG
novel_27	AAGGCGUAUCUCUGAAAUUUCGGU
novel_271	UCGUGUGUCUACUUGUUCAACUUU
novel_272	GUGUGUCUUCUUGUUCAACUUUGU
novel_273	ACUUGACUUUAGCUGACAUCCAUG
novel_274	AGGCGAUGAUGAUCUUUGU
novel_277	AUGUGUCUACUUGUUCAACUUUU
novel_28	AACAUCUCCAGCCAUAUUUGA
novel_3	UUCCACAGCUUUCUUGAACUG
novel_30	UGUCACCAUCACUCUCUUUUCCA
novel_31	GGAAUGUUGUCUGGCUCGAAG
novel_33	UGGUAUGCUUUGACUGGGAAAG
novel_34	UCCUCAGAUCUGAUUUCAAUU
novel_35	UAAAGAAAGCAUGGUUUGAGGU
novel_36	AAGACGUGUUCAAUUCGAAUUGGG
novel_38	UAUUAUGUCAUGUAGGACACGUGU
novel_39	UAUGGCUUCCGAUCAUUUCUC
novel_40	AAGUGUCAGAUGAACUAG
novel_41	AAGGCACAAGUAUCCGUAGACUAU
novel_42	UGUGGAUGAAUUGAAGGAGGG
novel_49	AUAAGUGUGUCUCUGAGAUUUCGG
novel_5	UCUUUCCUACUCCUCCCAUACC
novel_50	AAGAGACGUGAAAUCUAAAAUGGU
novel_51	UUUGACUGUGCACAAGUAGACACU
novel_52	AAGACUGUCAAUAAUUCGAAGAUG
novel_53	UAAGCCUGAGAUUACCUUUGUA
novel_54	AAUGAUCAACUGAUAUGAGACGGA
novel_55	GUUGCACGUGUCUCAUACAAAUAG
novel_57	UUGUGUCUAUUUGUUCAACUUUAU
novel_58	AAUUGAAGACGUAGAUGUAAUUUA
novel_59	ACUAUGAUCUUUAACUUUGGAUGU
novel_6	UUGGACUGAAGGGAGCUCCCUC
novel_63	AGUUCUUGUAGGGUGAGACAAC
novel_64	UAAAGUUGAAUAAGUAGACACAUG
novel_66	AGCGUGUGUCUAUUUGUUCAACUU
novel_67	AUAUUGAACAAGUAGACACACGUG
novel_68	CAGACCGUGUUUCUGUAACUAG
novel_69	UUAUGUGUCUAUUUGUUCAACUUU
novel_70	AUGUAAUGAACAAGUAAAGACGGA
novel_71	AUGCUCUUCUUCUUUUUUAAAAUC
novel_72	AGACAAGUAUUGUUGGACAAAGGG
novel_73	ACAAAAUUGAACUGUAGACACAUG
novel_74	UUAAGAUGUGUCUCUGGGAUUUC
novel_75	AAACUCGACUGACUUUGUUAAUAA
novel_76	CUUUGGAGAAGGAGAAAAAGUGUG
novel_78	UUUCCAGGUCUAUAGUUGAAUUAC
novel_79	UGGACAUAGGCUGGGGGUACC
novel_8	UCUAGUUGUAGCCGGUCUAUU
novel_82	UAUUGGACAACUAUUGUUAGACGG
novel_83	GUGUGCCUAUUUGUUAAACUUUAU
novel_84	GAAGAGUUUAAUAAUCGGAGGACU
novel_85	AUCCAAAAUUGGAGGGCGUAGAUG
novel_86	AAGGUGUGUCUGUGAGAUUUCGGU
novel_87	UUCCGUCUAACUGUUGUCCUUUU
novel_88	AUGACCUUGGGUUUGAAGAACAUG
novel_89	UAGGGCAGUUCUCCGUUUGGCA
novel_9	GGGAUGUUGUUUGGCUCGACA
novel_92	UUAAAGCUGCCAGCAUGAUCUG
novel_93	UUUCUGUUUGAGAAAAGACUCAUC
novel_94	AGACUUCAUCUCACUCUUCUU
novel_95	UUUAUGGUCUUCAACUUUAGGUGU
novel_97	AUGUGUGUCUAUCUGUUCAAUUUU
novel_98	AUUCAAAAUUGGAGGACAUAAAUG
novel_99	UGGAUGAGUUUAGUGCAUGAGAGU

## Sheet: Table S7
Table S7 Conserved miRNA families in potato
miRNA family	number of miRNA precursors	member of miRNA precursors	number of mature miRNAs	member of mature miRNAs
MIR156	6	stu-MIR156a stu-MIR156d stu-MIR156e stu-MIR156f stu-MIR156g stu-MIR156h	7	stu-miR156a stu-miR156d-3p stu-miR156e stu-miR156f-3p stu-miR156f-5p stu-miR156g-3p stu-miR156h-3p
MIR159	3	stu-MIR319 stu-MIR319a stu-MIR319b	5	stu-miR319-3p stu-miR319-5p stu-miR319a-3p stu-miR319a-5p stu-miR319b
MIR160	1	stu-MIR160a	2	stu-miR160a-3p stu-miR160a-5p
MIR162_1	1	stu-MIR162a	2	stu-miR162a-3p stu-miR162a-5p
MIR164	1	stu-MIR164	2	stu-miR164-3p stu-miR164-5p
MIR166	4	stu-MIR166a stu-MIR166b stu-MIR166c stu-MIR166d	5	stu-miR166a-3p stu-miR166a-5p stu-miR166b stu-miR166c-5p stu-miR166d-5p
MIR167_1	4	stu-MIR167a stu-MIR167b stu-MIR167c stu-MIR167d	5	stu-miR167a-3p stu-miR167b-3p stu-miR167c-3p stu-miR167c-5p stu-miR167d-3p
MIR171_1	4	stu-MIR171a stu-MIR171b stu-MIR171c stu-MIR171d	7	stu-miR171a-3p stu-miR171a-5p stu-miR171b-3p stu-miR171b-5p stu-miR171c-3p stu-miR171d-3p stu-miR171d-5p
MIR171_2	1	stu-MIR479	1	stu-miR479
MIR172	5	stu-MIR172a stu-MIR172b stu-MIR172c stu-MIR172d stu-MIR172e	7	stu-miR172a-5p stu-miR172b-3p stu-miR172b-5p stu-miR172c-3p stu-miR172d-3p stu-miR172d-5p stu-miR172e-5p
MIR1886	4	stu-MIR1886a stu-MIR1886g stu-MIR1886h stu-MIR1886i	5	stu-miR1886a stu-miR1886g-5p stu-miR1886h stu-miR1886i-3p stu-miR1886i-5p
MIR1919	1	stu-MIR1919	2	stu-miR1919-3p stu-miR1919-5p
MIR390	1	stu-MIR390	2	stu-miR390-3p stu-miR390-5p
MIR393	1	stu-MIR393	2	stu-miR393-3p stu-miR393-5p
MIR394	1	stu-MIR384	1	stu-miR384-5p
MIR395	1	stu-MIR395a	1	stu-miR395a
MIR396	1	stu-MIR396	2	stu-miR396-3p stu-miR396-5p
MIR397	1	stu-MIR397	2	stu-miR397-3p stu-miR397-5p
MIR398	2	stu-MIR398a stu-MIR398b	3	stu-miR398a-3p stu-miR398a-5p stu-miR398b-3p
MIR399	4	stu-MIR399a stu-MIR399g stu-MIR399i stu-MIR399j	6	stu-miR399a-3p stu-miR399a-5p stu-miR399i-3p stu-miR399i-5p stu-miR399j-3p stu-miR399j-5p
MIR408	2	stu-MIR408a stu-MIR408b	4	stu-miR408a-3p stu-miR408a-5p stu-miR408b-3p stu-miR408b-5p
MIR477	1	stu-MIR477b	3	stu-miR477a-5p stu-miR477b-3p stu-miR477b-5p
MIR482	5	stu-MIR482a stu-MIR482b stu-MIR482c stu-MIR482d stu-MIR482e	9	stu-miR482a-3p stu-miR482a-5p stu-miR482b-3p stu-miR482b-5p stu-miR482c stu-miR482d-3p stu-miR482d-5p stu-miR482e-3p stu-miR482e-5p
MIR530	1	stu-MIR530	1	stu-miR530
MIR5303	6	stu-MIR5303c stu-MIR5303e stu-MIR5303f stu-MIR5303g stu-MIR5303h stu-MIR5303j	6	stu-miR5303c stu-miR5303e stu-miR5303f stu-miR5303g stu-miR5303h stu-miR5303j
MIR5304	1	stu-MIR5304	2	stu-miR5304-3p stu-miR5304-5p
MIR6022	1	stu-MIR6022	1	stu-miR6022
MIR6023	1	stu-MIR6023	1	stu-miR6023
MIR6024	1	stu-MIR6024	2	stu-miR6024-3p stu-miR6024-5p
MIR6025	1	stu-MIR6025	1	stu-miR6025
MIR6026	1	stu-MIR6026	2	stu-miR6026-3p stu-miR6026-5p
MIR6027	1	stu-MIR6027	1	stu-miR6027
MIR7984	4	stu-MIR7984a stu-MIR7984b stu-MIR7984c stu-MIR7984d	5	stu-miR7984a stu-miR7984c-3p stu-miR7984c-5p stu-miR7984d-3p stu-miR7984d-5p
MIR7991	1	stu-MIR7991a	1	stu-miR7991a
MIR7994	2	stu-MIR7994a stu-MIR7994b	2	stu-miR7994a stu-miR7994b-5p
MIR7996	1	stu-MIR7996a	1	stu-miR7996a
MIR7997	2	stu-MIR7997a stu-MIR7997c	2	stu-miR7997a stu-miR7997c
MIR8001	2	stu-MIR8001a stu-MIR8001b	2	stu-miR8001a stu-miR8001b-5p
MIR8005	2	stu-MIR8005a stu-MIR8005b	2	stu-miR8005a stu-miR8005b-5p
MIR8007	2	stu-MIR8007a stu-MIR8007b	4	stu-miR8007a-3p stu-miR8007a-5p stu-miR8007b-3p stu-miR8007b-5p
MIR8008	2	stu-MIR8008a stu-MIR8008b	2	stu-miR8008a stu-miR8008b
MIR8024	1	stu-MIR8024a	1	stu-miR8024a-3p
MIR8032	3	stu-MIR8032a stu-MIR8032b stu-MIR8032d	3	stu-miR8032a-3p stu-miR8032a-5p stu-miR8032b-3p
MIR8038	1	stu-MIR8038a	2	stu-miR8038a-3p stu-miR8038a-5p
MIR8041	1	stu-MIR8041a	1	stu-miR8041a-3p
MIR827_5	1	stu-MIR827	2	stu-miR827-3p stu-miR827-5p

## Sheet: Table S8
Table S8 Differentially expressed miRNAs in tuber dormancy release
geneid	Nt_DT	Lt_DT	Nt_DRT	Lt_DRT	Nt_ST	Lt_ST
novel_1	475813	262599	493229	289357	459154	384201
novel_100	163.179	32.2885	71.1974	41.8997	50.3951	22.2843
novel_102	157.675	77.3257	57.4967	27.0265	32.2623	21.2866
novel_104	15.8673	12.5926	19.563	74.3844	46.0514	84.7953
novel_106	90.6047	118.19	87.8527	94.7922	31.7747	95.1194
novel_107	32.4126	216.611	62.3809	54.4008	74.7553	11.8232
novel_115	94.9819	21.2346	0.943274	4.81376	10.9699	6.14545
novel_116	45.2324	120.42	26.9099	86.962	14.1295	54.2205
novel_117	43.954	44.3541	86.3115	42.3316	181.964	16.0868
novel_120	44.1431	86.132	67.8911	52.7021	37.266	5.82245
novel_129	10.1833	38.2884	114.137	1.28123	108.874	29.2642
novel_130	0	0	0	0	0	60.199
novel_134	36.4916	50.8811	28.7466	46.2594	26.1916	75.9497
novel_138	42.6781	65.3587	17.3277	10.9087	55.546	8.16365
novel_14	10509	3092.29	4459.56	1797.12	800.288	1000.37
novel_145	562.852	640.524	379.84	668.944	131.175	303.346
novel_148	177.483	367.279	417.832	468.382	428.606	688.94
novel_150	187.433	146.528	130.481	286.371	40.0204	152.269
novel_151	145.513	88.4864	148.873	50.5349	19.0683	9.95988
novel_155	82.0398	113.21	95.648	178.72	21.0961	212.832
novel_156	11.1302	45.6135	6.70257	99.09	67.3294	87.7479
novel_158	157.289	89.0135	174.264	79.8349	30.6951	51.3834
novel_159	1863.47	1632.6	5462.09	1416.34	5715.19	4585.69
novel_162	1498.11	4563.51	823.291	2701.33	301.261	898.872
novel_163	118.454	215.45	30.238	374.172	4.93884	134.411
novel_166	67.8796	122.749	102.251	90.4104	271.045	145.354
novel_174	60.0172	210.841	32.9682	95.7401	12.5497	86.267
novel_176	4.67928	45.556	60.2951	42.8697	100.671	26.2483
novel_177	248.946	529.733	113.424	165.384	112.205	27.1664
novel_178	85.2873	79.2107	50.4952	47.7676	17.5408	34.5956
novel_181	255.775	149.952	132.414	58.8812	111.469	11.1305
novel_187	39.7151	51.4574	29.5936	153.673	83.5263	204.094
novel_194	9.79646	54.7742	186.249	7.68737	193.056	66.0946
novel_198	119.936	185.646	31.1314	330.677	71.8473	65.7362
novel_199	17.201	42.9797	62.4307	21.5905	70.7803	90.8246
novel_2	3729.44	6479.87	3867.33	9942.06	6388.75	19144.1
novel_202	40.4175	56.1487	80.7515	108.059	172.256	307.524
novel_218	44.5032	277.737	92.2701	156.858	58.7974	95.6799
novel_220	154.703	1068.52	3668.06	485.47	25747.2	9991.52
novel_226	15.9451	58.543	148.297	205.293	44.7724	222.501
novel_232	22.6162	415.896	690.38	544.667	583.372	1117.29
novel_235	189.668	130.322	200.875	95.4511	42.2967	110.85
novel_24	3344.07	1277.43	2432.34	1333.24	2064.9	919.041
novel_240	94.2814	160.691	83.3322	117.496	13.1417	34.4825
novel_241	14.2623	29.819	123.769	3.84369	166	19.9013
novel_250	58.1275	66.3868	29.1452	50.4508	55.003	6.01089
novel_259	125.482	410.702	495.869	158.63	127.455	70.37
novel_26	5959.98	2235.85	1005.91	1094.66	736.644	664.77
novel_263	26074.5	23016.9	22675.4	40610	25058.1	77910.9
novel_27	329.564	673.962	923.884	298.832	905.572	390.377
novel_277	83.7401	92.0334	199.704	118.55	236.709	176.293
novel_31	200.569	146.914	213.82	179.079	767.313	408.364
novel_33	1717.72	955.958	1755.43	1170.95	1624.36	642.768
novel_38	12.1684	24.4939	16.2848	19.6503	60.7855	93.6312
novel_39	176.855	664.353	618.471	866.35	665.71	1550.88
novel_50	321.935	1124.74	656.314	869.69	966.958	727.652
novel_52	40.5842	128.141	36.542	91.82	285.173	198.859
novel_54	360.607	1070.86	664.037	994.05	758.331	1001.87
novel_57	927.488	1179.68	426.54	491.305	182.308	166.857
novel_58	530.062	1481.82	619.987	1025.54	244.243	572.293
novel_59	150.964	109.779	502.235	169.253	435.188	225.224
novel_6	2399.09	5143.49	4663.69	3977.04	12209.5	14952.9
novel_63	855.771	91.8198	485.353	44.378	325.93	28.9879
novel_67	16.9565	9.95885	3.97239	19.8773	31.6829	88.4441
novel_68	265.44	866.284	193.288	493.465	403.436	295.347
novel_69	276.446	276.832	146.439	136.274	112.457	35.1853
novel_70	184.286	703.627	392.438	556.457	495.964	384.539
novel_73	115.11	169.178	45.2805	159.11	182.01	241.432
novel_76	754.406	426.176	348.783	304.177	143.011	57.8028
novel_78	405.648	425.361	498.334	328.579	283.945	91.3128
novel_79	40.4575	312.628	25.2725	247.888	58.006	103.363
novel_8	4800.48	5351.74	4173.82	6084.69	5487.37	6811.23
novel_88	9.22294	1.31689	1.93637	35.0251	27.2316	447.014
novel_89	388.943	316.43	165.246	208.4	66.5555	79.7428
novel_9	55.6359	119.795	2378.15	436.331	4268.17	1644.1
novel_93	86.6656	448.677	804.317	131.71	390.131	93.2731
novel_97	25.9928	3.95068	2.82982	64.1712	26.5873	32.6289
novel_98	1.46935	79.2682	2.92947	69.79	23.5196	40.8756
stu-miR156a	676.471	180.356	453.136	252.152	410.33	106.992
stu-miR160a-5p	26.0195	34.4528	49.6515	24.4641	124.326	94.112
stu-miR162a-5p	84.9807	80.5358	299.851	123.29	108.238	331.063
stu-miR164-3p	176.328	207.968	18.3706	6.40614	62.7976	63.9818
stu-miR166a-5p	3403.87	1814.54	10076.7	4904.64	14192.2	13897
stu-miR166b	4741.93	9528.61	10654	7899.97	20106.4	14654.1
stu-miR166c-5p	24.4899	22.4365	58.141	71.822	126.171	161.522
stu-miR166d-5p	150.633	154.841	82.7377	73.8463	31.2223	54.461
stu-miR167c-3p	300.021	104.232	772.02	214.503	600.043	331.782
stu-miR167c-5p	2414.98	2119.87	1558.77	1695.95	678.463	521.5
stu-miR171a-3p	5.11719	9.95885	75.7362	12.8123	42.6829	38.7899
stu-miR171a-5p	153.23	131.128	1209.92	274.809	1009.06	625.249
stu-miR171d-3p	4.73709	3.95068	17.527	22.2128	36.7136	51.5767
stu-miR172b-5p	432.262	40.9222	240.944	62.4359	37.1489	7.66239
stu-miR172d-5p	0	0	1.88655	0	1.97554	39.8696
stu-miR1886a	2.17849	24.0327	4.81602	25.866	38.2015	7.21016
stu-miR1919-5p	7368.4	7252.66	4646.74	5993.12	2128.25	2451.99
stu-miR319-3p	22031.7	105858	40449.2	63779.3	58226.8	77069.2
stu-miR319a-3p	48379.5	41526.8	71451.8	51155.5	73230.5	75376.1
stu-miR319a-5p	752.999	176.536	426.839	221.341	249.805	101.815
stu-miR319b	4159.72	3639.04	15643	1904.55	16406.1	2022.35
stu-miR396-5p	76202.9	64096.1	46205	82668.3	56911.9	16482.1
stu-miR397-5p	43.5385	33.6547	1.93637	58.4349	4.0033	39.6788
stu-miR398a-3p	1122.49	815.726	162.217	1230.56	257.514	508.901
stu-miR399a-3p	20.9602	92.4195	21.8482	55.0375	16.105	4.30551
stu-miR408b-3p	646.501	348.921	314.732	209.063	187.006	59.6452
stu-miR408b-5p	129.066	29.0784	24.4289	28.7396	44.9164	12.1899
stu-miR477a-5p	462.14	334.435	358.686	192.472	153.55	30.1226
stu-miR477b-3p	317.002	197.573	223.716	88.0749	147.924	11.8232
stu-miR477b-5p	13097.7	7228.53	4693	7810.67	2595.15	806.368
stu-miR479	7.4313	15.967	12.8604	15.3747	73.8656	31.8722
stu-miR482a-3p	16755.9	14526.4	6041.13	8388.85	1998.75	1269.33
stu-miR482a-5p	270.007	248.924	197.728	221.582	332.026	80.04
stu-miR482d-3p	13025.9	10825.5	7440.87	7580.42	4236.73	4200.64
stu-miR482d-5p	95.8464	68.7988	89.5215	171.058	163.735	191.276
stu-miR482e-3p	11764	12916.1	7488.64	8568.86	3267.59	2500.7
stu-miR6022	1969.05	4382.82	22319.1	2864.74	8748.1	1302.97
stu-miR6024-3p	513.425	620.977	785.265	399.98	1050.89	697.308
stu-miR6149-3p	29.9119	40.9222	86.3613	80.289	206.188	92.1025
stu-miR7122-3p	2.55859	0	7.64584	18.3691	31.7225	38.5931
stu-miR7983-3p	54.9	153.433	90.8784	133.734	209.204	121.51
stu-miR7984d-3p	269.893	399.937	361.067	238.457	608.641	118.68
stu-miR7984d-5p	137.055	165.285	102.628	108.073	287.424	49.2559
stu-miR7992-5p	246.393	397.41	402.22	157.722	85.9799	47.4942
stu-miR7997c	1361.51	1355.38	652.529	1011.51	551.884	605.714
stu-miR8001a	9.08732	64.2718	60.5442	16.7767	65.2764	16.8417
stu-miR8001b-5p	29.2873	83.1696	73.7998	52.2702	110.101	64.0512
stu-miR8007b-5p	8.71397	56.8893	12.6113	21.3634	69.7277	12.2622
stu-miR8015-5p	15.8162	208.956	34.4561	148.01	60.0148	76.2984
stu-miR8026	3.64784	17.8027	10.5753	11.9629	39.6246	12.4692
stu-miR8028-5p	176.815	199.516	87.1866	162.034	24.7987	13.3066
stu-miR8033-5p	202.787	285.97	73.333	442.985	245.709	214.758
stu-miR8036-3p	5646.77	5019.73	3121.66	5135.27	1660.01	2237.08
stu-miR8036-5p	16.5454	22.4365	12.6612	16.3448	25.4951	77.8036
stu-miR8044-5p	756.031	734.45	294.892	1008.04	382.989	792.297
stu-miR8046-5p	39.2947	75.2107	14.5477	62.6264	155.609	139.495
stu-miR8050-3p	69.7801	52.4198	27.1092	95.429	73.0314	12.2856
stu-miR827-3p	92.2048	100.915	308.726	125.077	55.3339	14.8104

## Sheet: Table S9
Table S9 Target genes predicted of miRNAs by psRobot
miRNA	target_mRNA	Target_start	Target_end	strand	score	Target_aligned_fragment
stu-miR8020	Soltu.DM.07G018760	716	739	+	2.5	AACAAUAACAUAUUCAGUGAAAUU
novel_28	Soltu.DM.01G042250	1405	1425	+	1	UCCAAUAUGGCUGGAGAUGUU
novel_28	Soltu.DM.06G013570	2270	2290	+	2.5	UCAAAUGUGACUGGAGAUGUU
novel_28	Soltu.DM.06G013570	915	935	+	2.5	UCAAAUGUGACUGGAGAUGUU
stu-miR408a-3p	Soltu.DM.05G022410	2351	2371	+	2	CACCAGUGAAGAGGCUGUGCA
stu-miR408a-3p	Soltu.DM.05G022440	122	142	+	2	CACCAGUGAAGAGGCUGUGCA
stu-miR172e-5p	Soltu.DM.04G018460	174	194	+	2	UGGGAGUUUUGAUGAUGUUGC
stu-miR172e-5p	Soltu.DM.07G021150	4082	4102	+	2.5	UGUGACAUUUGAUGAUGUUGC
stu-miR172e-5p	Soltu.DM.07G021150	2868	2888	+	2.5	UGUGACAUUUGAUGAUGUUGC
stu-miR396-5p	Soltu.DM.01G023270	379	399	+	2	AUGAUCAAGAAAGCUGUGGAA
stu-miR396-5p	Soltu.DM.02G006560	2382	2402	+	2.5	AGGAUCAGGAAAGCUGUGGAG
stu-miR396-5p	Soltu.DM.10G005950	466	486	+	2.5	AGGGUCAAGGAAGCUGUGGAA
novel_207	Soltu.DM.05G012310	843	866	+	0	GAUCGAAAUUUCAGAGACACAUUU
stu-miR8007a-5p	Soltu.DM.08G001530	1617	1640	+	0.5	CUCGAAAUCCGAAAAGUGCCACAU
stu-miR8031	Soltu.DM.12G001070	2600	2622	+	2.5	ACAGUCUUGGUUGAGGUGUCUAA
stu-miR5303g	Soltu.DM.10G004980	1287	1310	+	0	GUUGCUCAGACUCUUCAAAAAUAU
stu-miR5303g	Soltu.DM.09G031550	9338	9361	+	0.5	GUUGCUCGGACUCUUCAAAAAUAU
stu-miR5303g	Soltu.DM.11G024710	3347	3370	+	0.5	GUUGCUCAGAUUCUUCAAAAAUAU
stu-miR5303g	Soltu.DM.10G027350	1519	1542	+	0.5	GUUGUUCAGACUCUUCAAAAAUAU
stu-miR5303g	Soltu.DM.04G020140	1495	1518	+	0.5	GUUGCUUAGACUCUUCAAAAAUAU
stu-miR5303g	Soltu.DM.11G024710	2730	2753	+	0.5	GUUGCUCAGAUUCUUCAAAAAUAU
stu-miR5303g	Soltu.DM.09G031550	8650	8673	+	0.5	GUUGCUCGGACUCUUCAAAAAUAU
stu-miR5303g	Soltu.DM.09G031550	7962	7985	+	0.5	GUUGCUCGGACUCUUCAAAAAUAU
stu-miR5303g	Soltu.DM.08G026330	563	586	+	1	GUUGUUCGGACUCUUCAAAAAUAU
stu-miR5303g	Soltu.DM.09G029040	2248	2271	+	1	AUUGCUCAGACUCUUCAAAAAUAU
stu-miR5303g	Soltu.DM.09G029040	1433	1456	+	1	AUUGCUCAGACUCUUCAAAAAUAU
stu-miR5303g	Soltu.DM.10G029510	7667	7690	+	1.5	GUUGUUCAGACUCUUCAAAAAUGU
stu-miR5303g	Soltu.DM.04G035060	7311	7334	+	1.5	GUUGCUCGGACUCUUCAAAAAUGU
stu-miR5303g	Soltu.DM.11G017670	3239	3262	+	1.5	GUUGCUCGGACUCUUCAAAAAUGU
stu-miR5303g	Soltu.DM.05G005460	2853	2876	+	1.5	GUUGCUCGGACUCUUCAAAAAUGU
stu-miR5303g	Soltu.DM.05G001370	1810	1833	+	1.5	GUUGCUCGGACUCUUCAAAAGUAU
stu-miR5303g	Soltu.DM.06G011650	2609	2632	+	1.5	GUUGCUCGGACUCUUCAAAAAUGU
stu-miR5303g	Soltu.DM.09G018700	1370	1393	+	1.5	GUUGCUCGGACUCUUCAAAAAUGU
stu-miR5303g	Soltu.DM.01G003800	249	272	+	1.5	GUUGCUCGGACUCUUCAAAAAUGU
stu-miR5303g	Soltu.DM.05G006450	1001	1024	+	1.5	GUUGCUCGGACUCUUCAAAAAUGU
stu-miR5303g	Soltu.DM.11G013010	254	277	+	1.5	GUUGUUUGGACUCUUCAAAAAUAU
stu-miR5303g	Soltu.DM.05G009810	5507	5530	+	1.5	GUUGCUCGGACUCUUCAAAAAUAC
stu-miR5303g	Soltu.DM.10G022600	826	849	+	1.5	GUUGCUCGAACUCUUCAAAAAUAU
stu-miR5303g	Soltu.DM.04G035060	6873	6896	+	1.5	GUUGCUCGGACUCUUCAAAAAUGU
stu-miR5303g	Soltu.DM.10G029510	7022	7045	+	1.5	GUUGUUCAGACUCUUCAAAAAUGU
stu-miR5303g	Soltu.DM.04G035060	6435	6458	+	1.5	GUUGCUCGGACUCUUCAAAAAUGU
stu-miR5303g	Soltu.DM.05G026730	6300	6323	+	2	GUUGCUCAGACUUUUCGAAAAUAU
stu-miR5303g	Soltu.DM.12G002380	2639	2662	+	2	GUUGCUCAGACUUUUCAAAAAUGU
stu-miR5303g	Soltu.DM.10G022360	2735	2758	+	2	GUUGCUCAGACUUUUUAAAAAUAU
stu-miR5303g	Soltu.DM.05G007040	1441	1464	+	2	GUUGCUCAGACUCUUUAGAAAUAU
stu-miR5303g	Soltu.DM.12G002050	1911	1934	+	2	GUUGCUUGGACUCUUCAAAAAUGU
stu-miR5303g	Soltu.DM.03G001940	2268	2291	+	2	GUUGUUCGGACUCUUCAAAAAUGU
stu-miR5303g	Soltu.DM.09G003640	472	495	+	2	GUUGUUCGGACUCUUCAAAAAUGU
stu-miR5303g	Soltu.DM.01G001680	3106	3129	+	2	GUUGCUCAGACUCUUCAAAAAUGA
stu-miR5303g	Soltu.DM.11G009640	1527	1550	+	2	AUUGCUCAGACUCUUCAAAAAUGU
stu-miR5303g	Soltu.DM.01G002090	1920	1943	+	2	AUUGCUCAGACUCUUCAAAAAUGU
stu-miR5303g	Soltu.DM.09G003990	1411	1434	+	2	CUUGCUCAGACUUUUCAAAAAUAU
stu-miR5303g	Soltu.DM.05G003740	2109	2132	+	2	GUUGCUCCGACUCUUCGAAAAUAU
stu-miR5303g	Soltu.DM.05G022880	1509	1532	+	2	GUUGCUCUGACUCUUCAAAAAUGU
stu-miR5303g	Soltu.DM.09G000670	1763	1787	+	2	GUUGCUCAAGACUCUUCAAAAAUGU
stu-miR5303g	Soltu.DM.04G013230	63	86	+	2	GGUGCUUGGACUCUUCAAAAAUAU
stu-miR5303g	Soltu.DM.10G022360	2075	2098	+	2	GUUGCUCAGACUUUUUAAAAAUAU
stu-miR5303g	Soltu.DM.01G001680	2585	2608	+	2	GUUGCUCAGACUCUUCAAAAAUGA
stu-miR5303g	Soltu.DM.01G003010	1559	1582	+	2.5	GUUGCUUGGAUUCUUCAAAAAUGU
stu-miR5303g	Soltu.DM.10G025930	8102	8125	+	2.5	GUUGCUCGGACUCUCCAAAAAUAU
stu-miR5303g	Soltu.DM.09G007850	628	651	+	2.5	GUUGUUCAGACUCUUCAAAUAUAU
stu-miR5303g	Soltu.DM.09G007830	525	548	+	2.5	GUUGUUCAGACUCUUCAAAUAUAU
stu-miR5303g	Soltu.DM.09G007770	536	559	+	2.5	GUUGUUCAGACUCUUCAAAUAUAU
stu-miR5303g	Soltu.DM.06G003070	2198	2221	+	2.5	GUUGCUCGUACUCUUCAAAAAUGU
stu-miR5303g	Soltu.DM.06G034240	2618	2641	+	2.5	GUUGCUCAAAUUCUUUAAAAAUAU
stu-miR5303g	Soltu.DM.06G009140	1442	1465	+	2.5	GUUCCUCGGACUCUUCAAAAAUGU
stu-miR5303g	Soltu.DM.09G030640	4222	4245	+	2.5	GUCGUUCGGAUUCUUCAAAAAUAU
stu-miR5303g	Soltu.DM.11G002660	732	755	+	2.5	AUUGAUCGGACUCUUCAAAAAUAU
stu-miR5303g	Soltu.DM.12G025790	1266	1289	+	2.5	CUUGUUCUGACUCUUCAAAAAUAU
stu-miR5303g	Soltu.DM.01G008560	1565	1588	+	2.5	GUUACUCGAACUCUUCAAAAAUAU
stu-miR5303g	Soltu.DM.05G020200	2488	2510	+	2.5	GUUGCUUC-ACUCUUCAAAAAUAU
stu-miR5303g	Soltu.DM.05G001370	1580	1603	+	2.5	GUUGCUCGAACUCUUCAAAAGUAU
novel_227	Soltu.DM.12G020620	1062	1085	+	2.5	CAUUCUUGAAUUAUUGACAGUCUU
novel_227	Soltu.DM.05G000170	1065	1088	+	2.5	CAUCCUUAAAUUAUUGUCAGCCUU
novel_220	Soltu.DM.08G007340	4672	4692	+	2.5	UAGGGGGACCCUUCAGUCCAA
novel_220	Soltu.DM.08G007360	3969	3989	+	2.5	UAGGGGGACCCUUCAGUCCAA
novel_220	Soltu.DM.07G023850	1730	1750	+	2.5	GAGGGGACCCCUUCAGUCCAG
novel_220	Soltu.DM.10G004690	2453	2473	+	2.5	GAGGGAACCCCUUCAGUCCAC
novel_220	Soltu.DM.07G020450	1133	1153	+	2.5	AAGGGAACCCCUUCAGUCCAA
novel_220	Soltu.DM.08G007340	3550	3570	+	2.5	UAGGGGGACCCUUCAGUCCAA
novel_220	Soltu.DM.08G007360	2712	2732	+	2.5	UAGGGGGACCCUUCAGUCCAA
stu-miR384-5p	Soltu.DM.05G011930	1310	1329	+	1	GGAGGUUGACAGAAUGCCAA
stu-miR319a-5p	Soltu.DM.05G009040	3211	3230	+	2	GU-UGGACCGAAGAAAGCUCG
stu-miR319a-5p	Soltu.DM.05G009040	3115	3134	+	2	GU-UGGACCGAAGAAAGCUCG
stu-miR319a-5p	Soltu.DM.05G009040	3019	3038	+	2	GU-UGGACCGAAGAAAGCUCG
novel_74	Soltu.DM.05G012310	847	869	+	2	GAAAUUUCAGAGACACAUUUUAA
novel_74	Soltu.DM.08G016570	609	631	+	2.5	GAAAUUCCAGAGACACACCUUAA
novel_16	Soltu.DM.01G023270	379	399	+	2	AUGAUCAAGAAAGCUGUGGAA
novel_16	Soltu.DM.02G006560	2382	2402	+	2.5	AGGAUCAGGAAAGCUGUGGAG
novel_16	Soltu.DM.10G005950	466	486	+	2.5	AGGGUCAAGGAAGCUGUGGAA
novel_82	Soltu.DM.03G004540	1093	1116	+	2.5	CCGUUUAACAAUAGUUGUCCACUA
stu-miR395a	Soltu.DM.04G021850	131	151	+	1.5	GAGUUCUCCCAAACACUUCAA
stu-miR395a	Soltu.DM.11G020480	988	1008	+	2.5	AAGUUCCUCCAAACACUUCAA
stu-miR395a	Soltu.DM.04G021850	185	205	+	2.5	GUGUUCUCCCAAACACUUCAA
novel_191	Soltu.DM.03G003020	2438	2461	+	2	UGUCCCAAAAGUAUGACGGAGGGU
novel_191	Soltu.DM.01G033760	3994	4017	+	2	UGUCCCAAAAGUAUGACGGAGGGU
novel_191	Soltu.DM.01G033760	3154	3177	+	2	UGUCCCAAAAGUAUGACGGAGGGU
novel_191	Soltu.DM.04G006870	25308	25331	+	2.5	UGUCUCAAAAGUAUGACGGAGGGU
novel_191	Soltu.DM.04G006870	23811	23834	+	2.5	UGUCUCAAAAGUAUGACGGAGGGU
stu-miR166a-3p	Soltu.DM.03G035640	1430	1450	+	2.5	CUGGAAUGAAGCCUGGUCCGG
stu-miR7997a	Soltu.DM.10G003260	903	923	+	2	UUUGAAGAGUUUGAGCAGCAU
stu-miR7997a	Soltu.DM.10G029540	3091	3111	+	2	UUUGAAGAGUCCGAGCAACAU
stu-miR7997a	Soltu.DM.07G002530	4519	4539	+	2	UUUGAAGAGUCCGAGCAACAU
stu-miR7997a	Soltu.DM.06G026830	3108	3128	+	2	UUUGAAGAGUCCGAGCAACAU
stu-miR7997a	Soltu.DM.07G002600	3016	3036	+	2	UUUGAAGAGUCCGAGCAACAU
stu-miR7997a	Soltu.DM.05G003960	2094	2114	+	2	UUUGAAGAGUCCGAGCAACAU
stu-miR7997a	Soltu.DM.01G005910	1244	1264	+	2	UUUGAAGAGUCCGAGCAACAU
stu-miR7997a	Soltu.DM.10G029540	2228	2248	+	2	UUUGAAGAGUCCGAGCAACAU
stu-miR7997a	Soltu.DM.12G002950	7569	7589	+	2.5	UUUGAGGAGUCCGAGCAACAU
stu-miR7997a	Soltu.DM.11G001630	2979	2999	+	2.5	UUUGGAGAGUCCGAGCAACAU
stu-miR7997a	Soltu.DM.12G001310	2291	2311	+	2.5	UUUGGAGAGUCCGAGCAACAU
stu-miR7997a	Soltu.DM.05G001200	1014	1034	+	2.5	UUUGGAGAGUCCGAGCAACAU
stu-miR7997a	Soltu.DM.12G002950	7273	7293	+	2.5	UUUGAGGAGUCCGAGCAACAU
stu-miR1886a	Soltu.DM.01G034800	290	313	+	1.5	GCUGAUUUUAUCUCACGAUAUCAU
novel_184	Soltu.DM.09G011870	58	81	+	2.5	AUUCCACAACAAAGAAUUGCCCAU
novel_184	Soltu.DM.09G011880	58	81	+	2.5	AUUCCACAACAAAGAAUUGCCCAU
novel_184	Soltu.DM.09G011920	46	69	+	2.5	AUUCCACAACAAAGAAUUGCCCAU
stu-miR8007b-3p	Soltu.DM.06G014570	1227	1250	+	1	UUAUGUGGUACUUUUUAUUUUUCG
stu-miR8007b-3p	Soltu.DM.06G009910	1806	1829	+	2	UUAUGUGAUACUUUUCAUUUUUUG
stu-miR8007b-3p	Soltu.DM.05G019390	1624	1647	+	2	UUAUGUGACACUUUUCAUUUUUCG
stu-miR164-5p	Soltu.DM.03G036860	4276	4296	+	0	AGCAUGUGCCCUGCUUCUCCA
stu-miR164-5p	Soltu.DM.03G036860	3188	3208	+	0	AGCAUGUGCCCUGCUUCUCCA
stu-miR164-5p	Soltu.DM.07G028300	770	790	+	1	AGCAAGUGCCCUGCUUCUCCA
stu-miR164-5p	Soltu.DM.07G024010	716	736	+	2	AGCACGUGCCCUGUUUCUCCA
stu-miR171c-3p	Soltu.DM.01G031590	1631	1651	+	1.5	GAUAUUGGCGCGGCUCAAUCA
stu-miR171c-3p	Soltu.DM.08G025130	1540	1560	+	1.5	GAUAUUGGCGCGGCUCAAUCA
stu-miR171c-3p	Soltu.DM.02G025460	901	921	+	1.5	GAUACUGGCACGGCUCAAUCA
novel_268	Soltu.DM.11G000910	1691	1714	+	2	AAGUGAUUAACUUAUUUACGUAAU
novel_268	Soltu.DM.01G002080	1637	1660	+	2.5	AGAUGGUUAACUUAUUUACGUAAU
stu-miR8001b-5p	Soltu.DM.04G003470	651	674	+	2.5	ACAGAUUUUCAUACUAAUCCCCAG
novel_5	Soltu.DM.08G021730	3955	3976	+	2.5	GGUAUGGGGGGACUAGGAAAGA
novel_5	Soltu.DM.08G020910	684	705	+	2.5	GGUAUGGGGGGACUAGGAAAGA
novel_5	Soltu.DM.08G020790	684	705	+	2.5	GGUAUGGGGGGACUAGGAAAGA
novel_5	Soltu.DM.09G019040	511	532	+	2.5	GGUAUGGGGGGACUAGGAAAGA
novel_5	Soltu.DM.08G020590	616	637	+	2.5	GGUAUGGGGGGACUAGGAAAGA
novel_5	Soltu.DM.08G021730	1267	1288	+	2.5	GGUAUGGGGGGACUAGGAAAGA
stu-miR171b-5p	Soltu.DM.08G009980	4177	4196	+	2	GAUUGA-CUACAUCAAUAUCU
stu-miR171b-5p	Soltu.DM.08G009980	3407	3426	+	2	GAUUGA-CUACAUCAAUAUCU
stu-miR477a-5p	Soltu.DM.01G029210	583	603	+	2.5	GGGAAGCCUUUGAGGGAGAGA
novel_144	Soltu.DM.12G025230	2733	2756	+	2.5	UCUGUAAAAAGUACUAUAAGUCAC
novel_274	Soltu.DM.10G020450	5362	5381	+	2.5	AUGAUGGAUCAUCAUCGCCU
novel_274	Soltu.DM.01G026600	179	196	+	2.5	GCAA-GAUCAUCAUCGCCA
novel_274	Soltu.DM.10G020450	4668	4687	+	2.5	AUGAUGGAUCAUCAUCGCCU
stu-miR482e-3p	Soltu.DM.01G000440	3472	3493	+	1	GGGAUGGGUGGUAUUGGCAAGA
stu-miR482e-3p	Soltu.DM.01G000470	523	544	+	1	GGGAUGGGUGGUAUUGGCAAGA
stu-miR482e-3p	Soltu.DM.01G000450	535	556	+	1	GGGAUGGGUGGUAUUGGCAAGA
stu-miR482e-3p	Soltu.DM.01G000480	535	556	+	1	GGGAUGGGUGGUAUUGGCAAGA
stu-miR482e-3p	Soltu.DM.01G000430	535	556	+	1	GGGAUGGGUGGUAUUGGCAAGA
stu-miR482e-3p	Soltu.DM.01G000410	682	703	+	1	GGGAUGGGUGGUAUUGGCAAGA
stu-miR482e-3p	Soltu.DM.07G017010	550	571	+	2.5	GGUAUGGGUGGUAUUGGUAAGA
stu-miR408b-3p	Soltu.DM.01G043360	69	89	+	2.5	AGUCAGGGAAGAAGCAGUGCA
stu-miR7981-3p	Soltu.DM.06G011680	1322	1345	+	0	ACCUUAACUAAACUAAAGUCCUAU
stu-miR7981-3p	Soltu.DM.05G003590	2252	2275	+	1.5	GCCUUAACUAAACUAAGGUCCUAU
stu-miR7981-3p	Soltu.DM.08G016570	625	648	+	2	ACCUUAACUAAACUAAGGUUCUAU
stu-miR7981-3p	Soltu.DM.05G012310	863	886	+	2.5	AUUUUAAUUAAACUAAGGUCCUAU
stu-miR7981-3p	Soltu.DM.08G012910	1450	1473	+	2.5	AUCUUCACUAAACUAAGGUCCUAU
stu-miR8035	Soltu.DM.11G005260	4881	4902	+	1.5	AGAAAGCGAUAUUGAAGAUGGG
stu-miR390-5p	Soltu.DM.04G000500	787	807	+	2.5	GGUGUAAUCCCUUCUGAGCUU
stu-miR7992-3p	Soltu.DM.05G026740	1380	1403	+	1.5	ACUUUGAGUAUGCACAUCUAGACA
stu-miR7992-3p	Soltu.DM.12G003750	6407	6430	+	1.5	ACUUUGAGAGUGCACAUCUAGACA
stu-miR7992-3p	Soltu.DM.07G021980	1499	1522	+	1.5	ACUUUGAGAGUGCACAUCUAGACA
stu-miR7992-3p	Soltu.DM.12G003750	4557	4580	+	1.5	ACUUUGAGAGUGCACAUCUAGACA
stu-miR7992-3p	Soltu.DM.11G025770	16137	16160	+	2.5	AUUUUGAGAAUGCACGUCUAGACA
stu-miR7992-3p	Soltu.DM.12G004360	5185	5208	+	2.5	ACUUUGAGGAUGCACAUCUAGGCA
stu-miR7992-3p	Soltu.DM.11G025770	13952	13975	+	2.5	AUUUUGAGAAUGCACGUCUAGACA
stu-miR7992-3p	Soltu.DM.12G004360	4316	4339	+	2.5	ACUUUGAGGAUGCACAUCUAGGCA
stu-miR7992-3p	Soltu.DM.11G025770	11764	11787	+	2.5	AUUUUGAGAAUGCACGUCUAGACA
novel_21	Soltu.DM.08G016570	606	629	+	1.5	AUCGAAAUUCCAGAGACACACCUU
novel_21	Soltu.DM.06G011680	1303	1326	+	2	ACCGAAAUUCCAGAGAUACACCUU
novel_21	Soltu.DM.05G003590	2233	2256	+	2.5	AUCGAAAUUCCAGAGACACGCCUU
novel_10	Soltu.DM.07G020450	1134	1153	+	2.5	AGGGAAC-CCCUUCAGUCCAA
stu-miR5303h	Soltu.DM.10G029510	7668	7691	+	0.5	UUGUUCAGACUCUUCAAAAAUGUU
stu-miR5303h	Soltu.DM.10G029510	7023	7046	+	0.5	UUGUUCAGACUCUUCAAAAAUGUU
stu-miR5303h	Soltu.DM.12G002380	2640	2663	+	1	UUGCUCAGACUUUUCAAAAAUGUU
stu-miR5303h	Soltu.DM.09G003640	473	496	+	1	UUGUUCGGACUCUUCAAAAAUGUU
stu-miR5303h	Soltu.DM.11G010730	1556	1579	+	1	UUGUUUAGACUCUUCAAAAAUGUU
stu-miR5303h	Soltu.DM.11G009640	1528	1551	+	1	UUGCUCAGACUCUUCAAAAAUGUC
stu-miR5303h	Soltu.DM.01G002090	1921	1944	+	1	UUGCUCAGACUCUUCAAAAAUGUC
stu-miR5303h	Soltu.DM.05G022880	1510	1533	+	1	UUGCUCUGACUCUUCAAAAAUGUU
stu-miR5303h	Soltu.DM.01G002580	12148	12171	+	1.5	UUGUUUGGACUCUUCAAAAAUGUU
stu-miR5303h	Soltu.DM.01G003010	1560	1583	+	1.5	UUGCUUGGAUUCUUCAAAAAUGUU
stu-miR5303h	Soltu.DM.04G035060	7312	7335	+	1.5	UUGCUCGGACUCUUCAAAAAUGUC
stu-miR5303h	Soltu.DM.11G017670	3240	3263	+	1.5	UUGCUCGGACUCUUCAAAAAUGUC
stu-miR5303h	Soltu.DM.05G005460	2854	2877	+	1.5	UUGCUCGGACUCUUCAAAAAUGUC
stu-miR5303h	Soltu.DM.06G011650	2610	2633	+	1.5	UUGCUCGGACUCUUCAAAAAUGUC
stu-miR5303h	Soltu.DM.09G018700	1371	1394	+	1.5	UUGCUCGGACUCUUCAAAAAUGUC
stu-miR5303h	Soltu.DM.01G003800	250	273	+	1.5	UUGCUCGGACUCUUCAAAAAUGUC
stu-miR5303h	Soltu.DM.05G006450	1002	1025	+	1.5	UUGCUCGGACUCUUCAAAAAUGUC
stu-miR5303h	Soltu.DM.01G002580	9709	9732	+	1.5	UUGUUUGGACUCUUCAAAAAUGUU
stu-miR5303h	Soltu.DM.04G035060	6874	6897	+	1.5	UUGCUCGGACUCUUCAAAAAUGUC
stu-miR5303h	Soltu.DM.04G035060	6436	6459	+	1.5	UUGCUCGGACUCUUCAAAAAUGUC
stu-miR5303h	Soltu.DM.07G015560	3490	3513	+	2	UUGCUCAGACUCUUUGAAAAUGUU
stu-miR5303h	Soltu.DM.09G004490	2257	2280	+	2	UUGUUCGGACUCUUUAAAAAUGUU
stu-miR5303h	Soltu.DM.10G002030	3223	3246	+	2	UUGUUUGGAUUCUUCAAAAAUGUU
stu-miR5303h	Soltu.DM.11G021330	1123	1146	+	2	UUGCUCAGACUCUUUAAAAAUGUC
stu-miR5303h	Soltu.DM.12G002050	1912	1935	+	2	UUGCUUGGACUCUUCAAAAAUGUC
stu-miR5303h	Soltu.DM.03G001940	2269	2292	+	2	UUGUUCGGACUCUUCAAAAAUGUC
stu-miR5303h	Soltu.DM.05G025920	4551	4574	+	2	UUGCUCAGACUCUCCAAAAAUGUU
stu-miR5303h	Soltu.DM.01G001680	3107	3130	+	2	UUGCUCAGACUCUUCAAAAAUGAU
stu-miR5303h	Soltu.DM.10G029540	2998	3021	+	2	UUACUCGGAUUCUUCAAAAAUGUU
stu-miR5303h	Soltu.DM.08G004800	3859	3882	+	2	UUGCUUGGACCCUUCAAAAAUGUU
stu-miR5303h	Soltu.DM.09G000670	1764	1788	+	2	UUGCUCAAGACUCUUCAAAAAUGUC
stu-miR5303h	Soltu.DM.07G015560	1529	1552	+	2	UUGCUCAGACUCUUUGAAAAUGUU
stu-miR5303h	Soltu.DM.10G002030	2606	2629	+	2	UUGUUUGGAUUCUUCAAAAAUGUU
stu-miR5303h	Soltu.DM.01G001680	2586	2609	+	2	UUGCUCAGACUCUUCAAAAAUGAU
stu-miR5303h	Soltu.DM.10G029540	2135	2158	+	2	UUACUCGGAUUCUUCAAAAAUGUU
stu-miR5303h	Soltu.DM.04G004510	7417	7440	+	2.5	UUGCUCGGACUCUUUGAAAAUGUU
stu-miR5303h	Soltu.DM.08G003370	2681	2704	+	2.5	UUGCUCGGACUCUCCAAAAAUGUU
stu-miR5303h	Soltu.DM.01G002070	1998	2021	+	2.5	UUGUUCAGACUCUCCAAAAAUGUU
stu-miR5303h	Soltu.DM.10G027350	1520	1543	+	2.5	UUGUUCAGACUCUUCAAAAAUAUU
stu-miR5303h	Soltu.DM.12G024660	134	157	+	2.5	UUGCUCAAAUUUUUCAAAAAUGUU
stu-miR5303h	Soltu.DM.06G003070	2199	2222	+	2.5	UUGCUCGUACUCUUCAAAAAUGUG
stu-miR5303h	Soltu.DM.06G009140	1443	1466	+	2.5	UUCCUCGGACUCUUCAAAAAUGUC
stu-miR5303h	Soltu.DM.04G004510	6595	6618	+	2.5	UUGCUCGGACUCUUUGAAAAUGUU
stu-miR5303h	Soltu.DM.09G003640	590	613	+	2.5	UUGUUCGGAUUCUUCAAAAGUGUU
stu-miR8007b-5p	Soltu.DM.12G025230	2825	2848	+	1	CUCGAAAUUCAAAAAGUGUCAUAU
novel_187	Soltu.DM.02G003420	2028	2051	+	1	UGUCUACUUGUGCAGACUCAAAGU
novel_187	Soltu.DM.08G029680	3522	3545	+	1.5	UGUUUACUUCUGCAAACUCAAAGU
novel_237	Soltu.DM.08G001980	2213	2236	+	2	CAUCAUACAUGUAUUAUGACACGU
novel_237	Soltu.DM.01G001870	813	836	+	2.5	CGUCUUACAUGUAUUAUGCCACGU
novel_237	Soltu.DM.03G006600	774	797	+	2.5	CGUCCUACGUGUAUUAUGUCACGU
stu-miR1919-5p	Soltu.DM.08G016240	8	28	+	0	GGGCGAAAGUCAUCUGCGACA
stu-miR1919-5p	Soltu.DM.08G016230	8	28	+	0	GGGCGAAAGUCAUCUGCGACA
stu-miR1919-5p	Soltu.DM.08G016290	272	292	+	2	AUGCGAAAGUCAUCUGCGACA
stu-miR1919-5p	Soltu.DM.08G016270	281	301	+	2	AUGCGAAAGUCAUCUGCGACA
stu-miR1919-5p	Soltu.DM.08G016310	278	298	+	2	AUGCGAAAGUCAUCUGCGACA
stu-miR1919-5p	Soltu.DM.08G016290	515	535	+	2.5	GGACGAGAGUCAUCUGUGACA
stu-miR8004	Soltu.DM.03G008650	6087	6110	+	2	AUGCCAAACACAUACACAAUCCCU
novel_104	Soltu.DM.03G036860	4276	4296	+	1.5	AGCAUGUGCCCUGCUUCUCCA
novel_104	Soltu.DM.03G036860	3188	3208	+	1.5	AGCAUGUGCCCUGCUUCUCCA
novel_104	Soltu.DM.07G024010	716	736	+	2	AGCACGUGCCCUGUUUCUCCA
novel_104	Soltu.DM.07G028300	770	790	+	2	AGCAAGUGCCCUGCUUCUCCA
novel_142	Soltu.DM.02G014620	2531	2554	+	2	CCGAAAUCCCAGAGACACACCUAA
novel_142	Soltu.DM.11G011830	3407	3430	+	2	CCAAAAUCCCUGAGACACAUCUAA
novel_142	Soltu.DM.11G011830	2772	2795	+	2	CCAAAAUCCCUGAGACACAUCUAA
stu-miR8047	Soltu.DM.12G023800	11156	11176	+	2.5	GGUCUAGUUUCGAAAAAAUUG
stu-miR8047	Soltu.DM.12G023800	10327	10347	+	2.5	GGUCUAGUUUCGAAAAAAUUG
stu-miR8047	Soltu.DM.12G023800	9498	9518	+	2.5	GGUCUAGUUUCGAAAAAAUUG
novel_126	Soltu.DM.12G026230	228	251	+	1.5	GUAUAAAAUUGAACAAGUAGACAU
novel_30	Soltu.DM.10G009650	6489	6511	+	2	UGGACGAGGGAGUGAUGGUGACA
novel_30	Soltu.DM.12G000290	24	45	+	2	UGGAAAAGU-AGUGAUGGUGACA
novel_30	Soltu.DM.10G009650	5439	5461	+	2	UGGACGAGGGAGUGAUGGUGACA
novel_30	Soltu.DM.10G009650	4389	4411	+	2	UGGACGAGGGAGUGAUGGUGACA
novel_30	Soltu.DM.12G000340	24	45	+	2.5	UGGGAAAGU-AGUGAUGGUGACA
stu-miR8030-5p	Soltu.DM.11G026550	849	871	+	1.5	AACCCGAGACCAAACCAACCCGG
stu-miR172b-3p	Soltu.DM.04G019140	5601	5621	+	2	CUGCAGCAUCAUCAGGAUUCU
stu-miR172b-3p	Soltu.DM.11G025890	3590	3610	+	2	CUGCAGCAUCAUCAGGAUUCU
stu-miR172b-3p	Soltu.DM.09G016890	92	111	+	2	AUGAA-CAUCAUCAAGAUUCU
stu-miR172b-3p	Soltu.DM.04G019140	5028	5048	+	2	CUGCAGCAUCAUCAGGAUUCU
stu-miR172b-3p	Soltu.DM.11G025890	3159	3179	+	2	CUGCAGCAUCAUCAGGAUUCU
stu-miR172b-3p	Soltu.DM.10G002070	3924	3944	+	2.5	AUGUACCUUCAUCAAGAUUCU
stu-miR172b-3p	Soltu.DM.07G025060	1393	1413	+	2.5	AUGUAUCUUCAUCAAGAUUCU
stu-miR172b-3p	Soltu.DM.09G024300	919	938	+	2.5	AUGUU-CAUCAUCAAGAUUCU
stu-miR172b-3p	Soltu.DM.01G020550	788	807	+	2.5	GUG-AGGAUCAUCAAGAUUCU
stu-miR172b-3p	Soltu.DM.10G002070	3686	3706	+	2.5	AUGUACCUUCAUCAAGAUUCU
novel_35	Soltu.DM.06G000830	1982	2003	+	1.5	ACAUCAAGCCAUGCUUUCUUUA
novel_35	Soltu.DM.06G000960	2028	2049	+	1.5	ACAUCAAGCCAUGCUUUCUUUA
novel_35	Soltu.DM.04G012320	629	650	+	2.5	GACUCAAACCAUGCUUUCUUUC
stu-miR482a-5p	Soltu.DM.08G025250	156	177	+	2.5	GUUGUCCCAAUCCACCAAUUCC
novel_85	Soltu.DM.07G020230	5917	5940	+	2.5	CAUUUAUGUCCUCUAAUUUUGGAU
novel_85	Soltu.DM.07G020230	4681	4704	+	2.5	CAUUUAUGUCCUCUAAUUUUGGAU
stu-miR7984c-5p	Soltu.DM.03G011910	1975	1998	+	1	GUCCUCCAUAAAGUUUGGUAUCGU
stu-miR7984c-5p	Soltu.DM.08G023280	763	786	+	2	GUCAUCCAUAAAGUUUGGUAUCGU
stu-miR827-3p	Soltu.DM.08G000100	11	31	+	2	UGUUUGUUGAUGUUCAGCUAA
stu-miR156a	Soltu.DM.04G015140	2424	2444	+	2	GUGCUCUCUCUCUUCUGUCAA
stu-miR156a	Soltu.DM.10G029290	3470	3490	+	2	GUGCUCUCUCUCUUCUGUCAA
stu-miR156a	Soltu.DM.05G011910	9622	9642	+	2	GUGCUCUCUCUCUUCUGUCAA
stu-miR156a	Soltu.DM.04G015140	1791	1811	+	2	GUGCUCUCUCUCUUCUGUCAA
stu-miR156a	Soltu.DM.10G029290	2587	2607	+	2	GUGCUCUCUCUCUUCUGUCAA
stu-miR156a	Soltu.DM.05G011910	8979	8999	+	2	GUGCUCUCUCUCUUCUGUCAA
stu-miR156a	Soltu.DM.05G011910	8336	8356	+	2	GUGCUCUCUCUCUUCUGUCAA
stu-miR156a	Soltu.DM.05G001040	5278	5298	+	2.5	GUGCUCUCUCUCUUCUGUCAG
stu-miR156a	Soltu.DM.05G001040	4525	4545	+	2.5	GUGCUCUCUCUCUUCUGUCAG
stu-miR171b-3p	Soltu.DM.01G031590	1628	1648	+	1.5	AGGGAUAUUGGCGCGGCUCAA
stu-miR5303e	Soltu.DM.03G031000	3233	3256	+	0.5	GCACCCGUGUCAGAUUCUCCAAAA
stu-miR5303e	Soltu.DM.03G031000	2743	2766	+	0.5	GCACCCGUGUCAGAUUCUCCAAAA
stu-miR5303e	Soltu.DM.01G028520	7158	7181	+	1.5	GCACCCGUGUCGGAUUCUCCAAAA
stu-miR5303e	Soltu.DM.06G026830	3042	3065	+	1.5	GCACCCGUGUCGGAUUCUCCAAAA
stu-miR5303e	Soltu.DM.12G001390	3971	3994	+	1.5	GCACCCGUGUCGGAUUCUCCAAAA
stu-miR5303e	Soltu.DM.12G001390	3403	3426	+	1.5	GCACCCGUGUCGGAUUCUCCAAAA
stu-miR5303e	Soltu.DM.09G023430	7986	8009	+	2	GCACUCGUGUCGGAUUCUCCAAAA
stu-miR5303e	Soltu.DM.02G001380	2169	2192	+	2	GCGCCCGUGUCAGAUUCUUCAAAA
stu-miR5303e	Soltu.DM.09G023430	7399	7422	+	2	GCACUCGUGUCGGAUUCUCCAAAA
stu-miR5303e	Soltu.DM.09G023430	6812	6835	+	2	GCACUCGUGUCGGAUUCUCCAAAA
stu-miR5303e	Soltu.DM.12G002380	2667	2690	+	2.5	AUAUCUGUGUCAGAUUCUCCGAAA
stu-miR5303e	Soltu.DM.04G031280	528	551	+	2.5	GCACCCGCGUCGGAUUCUCCAAAA
stu-miR5303e	Soltu.DM.06G014370	1929	1951	+	2.5	GCACC-GUGUCGGAUUCUCCAAAA
stu-miR8048-5p	Soltu.DM.12G022100	138	158	+	2	UGAGAUGGAGAUGCUAAUGAA
stu-miR5303f	Soltu.DM.03G031000	3235	3258	+	0	ACCCGUGUCAGAUUCUCCAAAAAU
stu-miR5303f	Soltu.DM.03G031000	2745	2768	+	0	ACCCGUGUCAGAUUCUCCAAAAAU
stu-miR5303f	Soltu.DM.01G028520	7160	7183	+	0.5	ACCCGUGUCGGAUUCUCCAAAAAU
stu-miR5303f	Soltu.DM.06G026830	3044	3067	+	0.5	ACCCGUGUCGGAUUCUCCAAAAAU
stu-miR5303f	Soltu.DM.12G025640	730	753	+	1.5	ACUCGUGUCAGAUUCUCCAGAAAU
stu-miR5303f	Soltu.DM.04G031280	530	553	+	1.5	ACCCGCGUCGGAUUCUCCAAAAAU
stu-miR5303f	Soltu.DM.12G002380	2669	2692	+	2	AUCUGUGUCAGAUUCUCCGAAAAU
stu-miR5303f	Soltu.DM.09G023430	7988	8011	+	2	ACUCGUGUCGGAUUCUCCAAAAAG
stu-miR5303f	Soltu.DM.01G006920	2758	2781	+	2	ACUCAUGUCGGAUUCUCCAAAAAU
stu-miR5303f	Soltu.DM.10G022360	2772	2795	+	2	AUAUGUGUCAGAUUCUCCAAAAAU
stu-miR5303f	Soltu.DM.06G014370	1929	1953	+	2	GCACCGUGUCGGAUUCUCCAAAAAU
stu-miR5303f	Soltu.DM.09G023430	7401	7424	+	2	ACUCGUGUCGGAUUCUCCAAAAAG
stu-miR5303f	Soltu.DM.09G003640	844	867	+	2	ACCCGUGUCAGAUCCUCCAAAAAU
stu-miR5303f	Soltu.DM.10G022360	2112	2135	+	2	AUAUGUGUCAGAUUCUCCAAAAAU
stu-miR5303f	Soltu.DM.01G006920	2152	2175	+	2	ACUCAUGUCGGAUUCUCCAAAAAU
stu-miR5303f	Soltu.DM.09G023430	6814	6837	+	2	ACUCGUGUCGGAUUCUCCAAAAAG
stu-miR5303f	Soltu.DM.09G003640	973	996	+	2.5	AUUCGUGUCGGAUUCUCCAGAAAU
stu-miR5303f	Soltu.DM.02G001380	2171	2194	+	2.5	GCCCGUGUCAGAUUCUUCAAAAAA
stu-miR5303f	Soltu.DM.01G000250	1044	1067	+	2.5	AUCCGUGUCAGAUACUCCAAAAAU
stu-miR5303f	Soltu.DM.08G026330	593	616	+	2.5	AAUCGUGUCAGAUUCUUCAAAAAU
stu-miR477b-5p	Soltu.DM.03G024350	794	814	+	2	UGGAAGCCUUUGAGGGAGAGA
stu-miR477b-5p	Soltu.DM.02G022910	989	1009	+	2.5	AAGAAGCUUUUGAGGGAGGGU
stu-miR477b-5p	Soltu.DM.01G029210	583	603	+	2.5	GGGAAGCCUUUGAGGGAGAGA
stu-miR162a-3p	Soltu.DM.10G000330	3073	3094	+	2	CUGGAUGCAGAGGUAUUAUCGA
novel_98	Soltu.DM.07G020230	5917	5940	+	2	CAUUUAUGUCCUCUAAUUUUGGAU
novel_98	Soltu.DM.07G020230	4681	4704	+	2	CAUUUAUGUCCUCUAAUUUUGGAU
novel_149	Soltu.DM.05G012310	844	867	+	2.5	AUCGAAAUUUCAGAGACACAUUUU
stu-miR8039	Soltu.DM.12G002930	2532	2552	+	2	GGUGAUAGUUUAGGUAGGAAA
stu-miR8039	Soltu.DM.10G029510	5399	5419	+	2	GGUGAUAGUUCAGAUAGUAAA
stu-miR6022	Soltu.DM.12G000120	532	552	+	0	UCCUGGAUAUUCUCCCUUCCA
stu-miR6022	Soltu.DM.11G003640	3740	3760	+	1	UCCUGGAUAUUCUCCUUUCCA
stu-miR6022	Soltu.DM.01G004000	439	459	+	1	UCCUGGAUAUUCUCCCUUCCU
stu-miR6022	Soltu.DM.01G001280	409	429	+	1	UCCUGGAUAUUCUCCCUUCCU
stu-miR6022	Soltu.DM.01G001250	634	654	+	1	UCCUGGAUAUUCUCCCUUCCU
stu-miR6022	Soltu.DM.01G001240	787	807	+	1	UCCUGGAUAUUCUCCCUUCCU
stu-miR6022	Soltu.DM.08G016760	250	270	+	1	UCAUGGAUAUUCUCCCUUCCA
stu-miR6022	Soltu.DM.01G001300	115	135	+	1.5	UUCUGGAUAUUCUCCCUUCCU
stu-miR6022	Soltu.DM.01G001320	700	720	+	2	UCCUGGAUAUUCUCCCUCCCA
stu-miR6022	Soltu.DM.01G007600	624	644	+	2	UCAUGGAUAUUCUCCCUUCCU
novel_11	Soltu.DM.11G025050	1119	1139	+	1.5	UGGAGCUCCCUUCAUUCCAAA
stu-miR166b	Soltu.DM.03G035640	1430	1450	+	2.5	CUGGAAUGAAGCCUGGUCCGG
novel_59	Soltu.DM.04G007550	814	837	+	0.5	AUAUCCAAAGUUAAAGAUCAUAGU
stu-miR319a-3p	Soltu.DM.07G020450	1134	1153	+	2	AGGGAAC-CCCUUCAGUCCAA
stu-miR319a-3p	Soltu.DM.08G007340	4673	4692	+	2.5	AGGGGGA-CCCUUCAGUCCAA
stu-miR319a-3p	Soltu.DM.08G007360	3970	3989	+	2.5	AGGGGGA-CCCUUCAGUCCAA
stu-miR319a-3p	Soltu.DM.02G016520	1013	1032	+	2.5	AGGGAAC-CCCUUCAGUCCAG
stu-miR319a-3p	Soltu.DM.08G007360	2713	2732	+	2.5	AGGGGGA-CCCUUCAGUCCAA
stu-miR319a-3p	Soltu.DM.08G007340	3551	3570	+	2.5	AGGGGGA-CCCUUCAGUCCAA
novel_1	Soltu.DM.01G005960	7288	7308	+	2.5	UGGAGCUCCCUUCACUCCAAA
novel_1	Soltu.DM.11G025050	1119	1139	+	2.5	UGGAGCUCCCUUCAUUCCAAA
novel_1	Soltu.DM.10G014860	2	22	+	2.5	UGAAGCCCCCUUCAAUCCAAA
novel_1	Soltu.DM.01G005960	6318	6338	+	2.5	UGGAGCUCCCUUCACUCCAAA
novel_1	Soltu.DM.01G005960	5348	5368	+	2.5	UGGAGCUCCCUUCACUCCAAA
novel_51	Soltu.DM.03G013410	3655	3678	+	2.5	AGUGUUUACUUGUGCACACUCAAA
novel_51	Soltu.DM.03G013410	3122	3145	+	2.5	AGUGUUUACUUGUGCACACUCAAA
stu-miR8044-5p	Soltu.DM.04G007610	1665	1685	+	2	CAUCACCAACCAUGUUUGAAA
stu-miR8044-5p	Soltu.DM.07G002120	316	337	+	2.5	CAUCUCCAACCAUCAUUUGAAG
novel_178	Soltu.DM.07G012280	2779	2802	+	2	UCCCAAAAGUAUGACAGAGGGUAU
stu-miR5303j	Soltu.DM.10G027350	1520	1543	+	0.5	UUGUUCAGACUCUUCAAAAAUAUU
stu-miR5303j	Soltu.DM.09G003990	1412	1435	+	1	UUGCUCAGACUUUUCAAAAAUAUU
stu-miR5303j	Soltu.DM.08G026330	564	587	+	1	UUGUUCGGACUCUUCAAAAAUAUU
stu-miR5303j	Soltu.DM.09G029040	2249	2272	+	1	UUGCUCAGACUCUUCAAAAAUAUC
stu-miR5303j	Soltu.DM.10G004980	1288	1311	+	1	UUGCUCAGACUCUUCAAAAAUAUC
stu-miR5303j	Soltu.DM.09G029040	1434	1457	+	1	UUGCUCAGACUCUUCAAAAAUAUC
stu-miR5303j	Soltu.DM.10G029510	7668	7691	+	1.5	UUGUUCAGACUCUUCAAAAAUGUU
stu-miR5303j	Soltu.DM.05G001370	1811	1834	+	1.5	UUGCUCGGACUCUUCAAAAGUAUU
stu-miR5303j	Soltu.DM.11G013010	255	278	+	1.5	UUGUUUGGACUCUUCAAAAAUAUU
stu-miR5303j	Soltu.DM.09G031550	9339	9362	+	1.5	UUGCUCGGACUCUUCAAAAAUAUC
stu-miR5303j	Soltu.DM.11G024710	3348	3371	+	1.5	UUGCUCAGAUUCUUCAAAAAUAUC
stu-miR5303j	Soltu.DM.04G020140	1496	1519	+	1.5	UUGCUUAGACUCUUCAAAAAUAUG
stu-miR5303j	Soltu.DM.11G002660	733	756	+	1.5	UUGAUCGGACUCUUCAAAAAUAUU
stu-miR5303j	Soltu.DM.12G025790	1267	1290	+	1.5	UUGUUCUGACUCUUCAAAAAUAUU
stu-miR5303j	Soltu.DM.10G029510	7023	7046	+	1.5	UUGUUCAGACUCUUCAAAAAUGUU
stu-miR5303j	Soltu.DM.09G031550	8651	8674	+	1.5	UUGCUCGGACUCUUCAAAAAUAUC
stu-miR5303j	Soltu.DM.11G024710	2731	2754	+	1.5	UUGCUCAGAUUCUUCAAAAAUAUC
stu-miR5303j	Soltu.DM.09G031550	7963	7986	+	1.5	UUGCUCGGACUCUUCAAAAAUAUC
stu-miR5303j	Soltu.DM.05G026730	6301	6324	+	2	UUGCUCAGACUUUUCGAAAAUAUU
stu-miR5303j	Soltu.DM.12G002380	2640	2663	+	2	UUGCUCAGACUUUUCAAAAAUGUU
stu-miR5303j	Soltu.DM.09G003640	473	496	+	2	UUGUUCGGACUCUUCAAAAAUGUU
stu-miR5303j	Soltu.DM.11G010730	1556	1579	+	2	UUGUUUAGACUCUUCAAAAAUGUU
stu-miR5303j	Soltu.DM.11G009640	1528	1551	+	2	UUGCUCAGACUCUUCAAAAAUGUC
stu-miR5303j	Soltu.DM.01G002090	1921	1944	+	2	UUGCUCAGACUCUUCAAAAAUGUC
stu-miR5303j	Soltu.DM.04G013230	64	87	+	2	GUGCUUGGACUCUUCAAAAAUAUU
stu-miR5303j	Soltu.DM.05G022880	1510	1533	+	2	UUGCUCUGACUCUUCAAAAAUGUU
stu-miR5303j	Soltu.DM.04G002360	3064	3087	+	2.5	UUGCUCGGACUCUUUGAAAAUAUU
stu-miR5303j	Soltu.DM.01G002580	12148	12171	+	2.5	UUGUUUGGACUCUUCAAAAAUGUU
stu-miR5303j	Soltu.DM.01G003010	1560	1583	+	2.5	UUGCUUGGAUUCUUCAAAAAUGUU
stu-miR5303j	Soltu.DM.04G035060	7312	7335	+	2.5	UUGCUCGGACUCUUCAAAAAUGUC
stu-miR5303j	Soltu.DM.11G017670	3240	3263	+	2.5	UUGCUCGGACUCUUCAAAAAUGUC
stu-miR5303j	Soltu.DM.05G005460	2854	2877	+	2.5	UUGCUCGGACUCUUCAAAAAUGUC
stu-miR5303j	Soltu.DM.06G011650	2610	2633	+	2.5	UUGCUCGGACUCUUCAAAAAUGUC
stu-miR5303j	Soltu.DM.09G018700	1371	1394	+	2.5	UUGCUCGGACUCUUCAAAAAUGUC
stu-miR5303j	Soltu.DM.01G003800	250	273	+	2.5	UUGCUCGGACUCUUCAAAAAUGUC
stu-miR5303j	Soltu.DM.05G006450	1002	1025	+	2.5	UUGCUCGGACUCUUCAAAAAUGUC
stu-miR5303j	Soltu.DM.10G025930	8103	8126	+	2.5	UUGCUCGGACUCUCCAAAAAUAUU
stu-miR5303j	Soltu.DM.05G009810	5508	5531	+	2.5	UUGCUCGGACUCUUCAAAAAUACU
stu-miR5303j	Soltu.DM.09G030640	4223	4246	+	2.5	UCGUUCGGAUUCUUCAAAAAUAUU
stu-miR5303j	Soltu.DM.10G022600	827	850	+	2.5	UUGCUCGAACUCUUCAAAAAUAUG
stu-miR5303j	Soltu.DM.01G008560	1566	1589	+	2.5	UUACUCGAACUCUUCAAAAAUAUU
stu-miR5303j	Soltu.DM.04G002360	1551	1574	+	2.5	UUGCUCGGACUCUUUGAAAAUAUU
stu-miR5303j	Soltu.DM.01G002580	9709	9732	+	2.5	UUGUUUGGACUCUUCAAAAAUGUU
stu-miR5303j	Soltu.DM.04G035060	6874	6897	+	2.5	UUGCUCGGACUCUUCAAAAAUGUC
stu-miR5303j	Soltu.DM.09G003990	1126	1149	+	2.5	UUUUUCAGACUUUUCAAAAAUAUU
stu-miR5303j	Soltu.DM.05G001370	1581	1604	+	2.5	UUGCUCGAACUCUUCAAAAGUAUU
stu-miR5303j	Soltu.DM.04G035060	6436	6459	+	2.5	UUGCUCGGACUCUUCAAAAAUGUC
novel_15	Soltu.DM.05G012310	847	869	+	1.5	GAAAUUUCAGAGACACAUUUUAA
novel_76	Soltu.DM.11G023740	183	207	+	2.5	UACACUCUUUUCUCCUUCUCCAAAU
novel_76	Soltu.DM.11G023740	18	42	+	2.5	UACACUCUUUUCUCCUUCUCCAAAU
novel_213	Soltu.DM.12G020620	1062	1085	+	1.5	CAUUCUUGAAUUAUUGACAGUCUU
stu-miR8037	Soltu.DM.01G017140	1089	1110	+	0	GGUUCCUAUUCCUCCAAAUUAU
stu-miR7992-5p	Soltu.DM.11G025770	16284	16307	+	2.5	GGUGUCUAGAUGUGCAUUUUCAAA
stu-miR7992-5p	Soltu.DM.11G025770	14099	14122	+	2.5	GGUGUCUAGAUGUGCAUUUUCAAA
stu-miR7992-5p	Soltu.DM.11G025770	11911	11934	+	2.5	GGUGUCUAGAUGUGCAUUUUCAAA
stu-miR156f-5p	Soltu.DM.07G024130	491	510	+	0.5	UGCUUACUCUCUUCUGUCAG
stu-miR156f-5p	Soltu.DM.05G001040	5279	5298	+	1	UGCUCUCUCUCUUCUGUCAG
stu-miR156f-5p	Soltu.DM.05G001040	4526	4545	+	1	UGCUCUCUCUCUUCUGUCAG
stu-miR156f-5p	Soltu.DM.07G020030	559	578	+	2	UGCUCUCUCUCUUCUGUCAU
stu-miR156f-5p	Soltu.DM.12G014160	1180	1199	+	2	UGCUCUCUCUCUUCUGUCAU
stu-miR156f-5p	Soltu.DM.04G015140	2425	2444	+	2	UGCUCUCUCUCUUCUGUCAA
stu-miR156f-5p	Soltu.DM.10G029290	3471	3490	+	2	UGCUCUCUCUCUUCUGUCAA
stu-miR156f-5p	Soltu.DM.05G012120	4573	4592	+	2	UGCUCUCUCUCUUCUGUCAU
stu-miR156f-5p	Soltu.DM.03G028990	5972	5991	+	2	UGCUCUCUCUCUUCUGUCAU
stu-miR156f-5p	Soltu.DM.05G011910	9623	9642	+	2	UGCUCUCUCUCUUCUGUCAA
stu-miR156f-5p	Soltu.DM.05G012120	3704	3723	+	2	UGCUCUCUCUCUUCUGUCAU
stu-miR156f-5p	Soltu.DM.10G029290	2588	2607	+	2	UGCUCUCUCUCUUCUGUCAA
stu-miR156f-5p	Soltu.DM.04G015140	1792	1811	+	2	UGCUCUCUCUCUUCUGUCAA
stu-miR156f-5p	Soltu.DM.03G028990	4844	4863	+	2	UGCUCUCUCUCUUCUGUCAU
stu-miR156f-5p	Soltu.DM.05G011910	8980	8999	+	2	UGCUCUCUCUCUUCUGUCAA
stu-miR156f-5p	Soltu.DM.05G011910	8337	8356	+	2	UGCUCUCUCUCUUCUGUCAA
stu-miR8032a-5p	Soltu.DM.04G032920	7828	7849	+	1.5	AUCUCAGGAGUCAUGCCGACCA
novel_264	Soltu.DM.12G020620	1066	1089	+	2	CUUGAAUUAUUGACAGUCUUAAAA
novel_264	Soltu.DM.05G000170	1069	1092	+	2.5	CUUAAAUUAUUGUCAGCCUUAAAA
stu-miR172d-3p	Soltu.DM.02G008090	1738	1758	+	1	CUGCAGCAUCAUCAGGAUUCC
stu-miR172d-3p	Soltu.DM.02G028420	1671	1691	+	1	CUGCAGCAUCAUCAGGAUUCC
stu-miR172d-3p	Soltu.DM.03G005770	1843	1863	+	1	CUGCAGCAUCAUCAGGAUUCC
stu-miR172d-3p	Soltu.DM.04G019140	5601	5621	+	1.5	CUGCAGCAUCAUCAGGAUUCU
stu-miR172d-3p	Soltu.DM.11G025890	3590	3610	+	1.5	CUGCAGCAUCAUCAGGAUUCU
stu-miR172d-3p	Soltu.DM.11G025890	3159	3179	+	1.5	CUGCAGCAUCAUCAGGAUUCU
stu-miR172d-3p	Soltu.DM.04G019140	5028	5048	+	1.5	CUGCAGCAUCAUCAGGAUUCU
stu-miR172d-3p	Soltu.DM.10G023790	7962	7982	+	2	CUGCAGCAUCAUCAGGAUUCG
stu-miR172d-3p	Soltu.DM.09G006570	3631	3651	+	2	CUGCAGCAUCAUCAGGAUUCG
stu-miR172d-3p	Soltu.DM.10G023790	7414	7434	+	2	CUGCAGCAUCAUCAGGAUUCG
stu-miR172d-3p	Soltu.DM.09G006570	3081	3101	+	2	CUGCAGCAUCAUCAGGAUUCG
stu-miR172d-3p	Soltu.DM.10G023790	6866	6886	+	2	CUGCAGCAUCAUCAGGAUUCG
stu-miR172d-3p	Soltu.DM.06G030980	3557	3577	+	2.5	CGGCAGCAUCAUCAGGAUUCU
stu-miR172d-3p	Soltu.DM.06G030980	2986	3006	+	2.5	CGGCAGCAUCAUCAGGAUUCU
stu-miR8006-5p	Soltu.DM.01G012660	736	759	+	2	AGUGCCCCUGCCGUCCAAAAACUA
stu-miR8006-5p	Soltu.DM.01G033760	3640	3663	+	2.5	GGUGCCCUUAUCGUCCAAAAAUUA
stu-miR8006-5p	Soltu.DM.01G033760	2800	2823	+	2.5	GGUGCCCUUAUCGUCCAAAAAUUA
novel_3	Soltu.DM.11G006950	1911	1931	+	2.5	CAGAUGGAGAAAGCUGUGGAA
novel_34	Soltu.DM.01G003920	2981	3001	+	2	CAUUGACAUCAGAUCUGAGGA
novel_176	Soltu.DM.01G031240	1303	1326	+	1	GAUAUAUUUCAGACCUUUUUCCCU
stu-miR393-5p	Soltu.DM.06G000790	1766	1788	+	2	GGAGACAAUGCGAUCCCUUUGGA
stu-miR393-5p	Soltu.DM.09G022910	1704	1725	+	2.5	GAGACAAUGCGAUCCCUUUGGA
stu-miR393-5p	Soltu.DM.06G002290	4529	4551	+	2.5	GGAGACAGUGCGAUCCCUUUGGA
novel_64	Soltu.DM.03G006600	827	850	+	2	CGUGUGUUUACUUGUUCAACUUUA
novel_64	Soltu.DM.04G024100	1225	1248	+	2	UAUGUGUCUAUUUAUUCAAUUUUA
novel_64	Soltu.DM.10G028520	2223	2246	+	2	UGUGUGUCUACUUAUUCAAUUUUA
novel_64	Soltu.DM.05G005040	8470	8493	+	2	CAUGUGUUUCUUUAUUCAACUUUA
novel_64	Soltu.DM.10G028520	224	247	+	2	UGUGUGUCUACUUAUUCAAUUUUA
novel_64	Soltu.DM.05G005040	7744	7767	+	2	CAUGUGUUUCUUUAUUCAACUUUA
novel_64	Soltu.DM.12G003480	1606	1629	+	2.5	CAUGUGUCUAUUUGUUCAAUUUUA
novel_64	Soltu.DM.07G023320	1607	1630	+	2.5	CAUGUGUUUACUUGUUUAACUUUA
novel_64	Soltu.DM.04G012730	1291	1314	+	2.5	CGUGUGUCUACUUGUUCAACUUUU
novel_64	Soltu.DM.04G012760	1338	1361	+	2.5	CGUGUGUCUACUUGUUCAACUUUU
novel_64	Soltu.DM.01G000830	1227	1250	+	2.5	UAUGUGUGUACUUAUUCAAUUUUA
stu-miR8043	Soltu.DM.12G003020	797	816	+	2.5	GAUCAAA-UCCAAUUAUAUCA
stu-miR6024-3p	Soltu.DM.10G004070	2733	2754	+	2.5	GGCAAAACGACUCUUGCUAGAA
stu-miR6024-3p	Soltu.DM.11G007200	550	571	+	2.5	GGUAAGACAACUCUUGCUAGAA
stu-miR6024-3p	Soltu.DM.05G004860	547	568	+	2.5	GGUAAGACAACUCUUGCUAGAA
stu-miR6024-3p	Soltu.DM.05G004870	541	562	+	2.5	GGUAAGACAACUCUUGCUAGAA
stu-miR6024-3p	Soltu.DM.11G007370	547	568	+	2.5	GGUAAGACAACUCUUGCUAGAA
stu-miR6024-3p	Soltu.DM.05G004890	547	568	+	2.5	GGUAAGACAACUCUUGCUAGAA
stu-miR6024-3p	Soltu.DM.10G004070	293	314	+	2.5	GGCAAAACGACUCUUGCUAGAA
stu-miR8011a-5p	Soltu.DM.03G014650	1939	1962	+	1.5	GAGACAAAAAGAAGCCUCACACAA
stu-miR7997c	Soltu.DM.04G032970	773	796	+	0	AUUUUUGAAGAGUCCGAGCAAUAU
stu-miR7997c	Soltu.DM.12G024030	478	501	+	1	AUUUUUGAAGAGUUCGAGCAAUAU
stu-miR7997c	Soltu.DM.03G029620	842	865	+	1	AUUUUUGAAGAGUUCGAGCAAUAU
stu-miR7997c	Soltu.DM.05G023540	1484	1507	+	1	AUUUUUGAAGAGUUCGAGCAAUAU
stu-miR7997c	Soltu.DM.03G029620	407	430	+	1	AUUUUUGAAGAGUUCGAGCAAUAU
stu-miR7997c	Soltu.DM.01G003620	2286	2309	+	1.5	AUUUUUAGAGAGUCCGAGCAAUAU
stu-miR7997c	Soltu.DM.01G003620	1627	1650	+	1.5	AUUUUUAGAGAGUCCGAGCAAUAU
stu-miR7997c	Soltu.DM.06G026830	3105	3128	+	2	AUUUUUGAAGAGUCCGAGCAACAU
stu-miR7997c	Soltu.DM.01G020280	2530	2553	+	2	AUUUUUGAAGAGUCCGAACAAUAU
stu-miR7997c	Soltu.DM.05G003960	2091	2114	+	2	AUUUUUGAAGAGUCCGAGCAACAU
stu-miR7997c	Soltu.DM.03G036930	200	223	+	2	ACUUUUGAAGAGUCUGAGCAAUAU
stu-miR7997c	Soltu.DM.05G013270	1419	1442	+	2	AUUCUUGUAGAGUCCGAGCAAUAU
stu-miR7997c	Soltu.DM.01G020280	1899	1922	+	2	AUUUUUGAAGAGUCCGAACAAUAU
stu-miR7997c	Soltu.DM.12G002950	7566	7589	+	2.5	AUUUUUGAGGAGUCCGAGCAACAU
stu-miR7997c	Soltu.DM.11G001630	2976	2999	+	2.5	AUUUUUGGAGAGUCCGAGCAACAU
stu-miR7997c	Soltu.DM.02G018560	1728	1751	+	2.5	AUAUUUGGAGAGUCCGAGCAAUGU
stu-miR7997c	Soltu.DM.12G002950	7270	7293	+	2.5	AUUUUUGAGGAGUCCGAGCAACAU
novel_148	Soltu.DM.08G016570	606	629	+	2	AUCGAAAUUCCAGAGACACACCUU
novel_130	Soltu.DM.08G026850	6667	6686	+	2.5	GAUUCU-UAAAAUGUAGUCGA
novel_130	Soltu.DM.08G026850	6309	6328	+	2.5	GAUUCU-UAAAAUGUAGUCGA
stu-miR171a-3p	Soltu.DM.01G031590	1631	1651	+	1	GAUAUUGGCGCGGCUCAAUCA
stu-miR171a-3p	Soltu.DM.08G025130	1540	1560	+	1	GAUAUUGGCGCGGCUCAAUCA
stu-miR171a-3p	Soltu.DM.02G025460	901	921	+	1	GAUACUGGCACGGCUCAAUCA
stu-miR3627-5p	Soltu.DM.07G003750	631	651	+	2	CUG-GUGUCAUCUCUCCUGCGA
stu-miR3627-5p	Soltu.DM.07G003750	389	409	+	2	CUG-GUGUCAUCUCUCCUGCGA
stu-miR397-5p	Soltu.DM.07G016640	676	696	+	1	AUCAUCAACGCUGCACUCAAU
stu-miR397-5p	Soltu.DM.06G032540	3127	3147	+	1	GUGAUCAACGCUGCACUCAAU
stu-miR397-5p	Soltu.DM.10G019900	661	681	+	1	GUAAUCAACGCUGCACUCAAU
stu-miR397-5p	Soltu.DM.06G032550	433	453	+	1	GUGAUCAACGCUGCACUCAAU
stu-miR397-5p	Soltu.DM.06G031640	691	711	+	2	AUAAUCAACGCUGCACUCAAU
stu-miR397-5p	Soltu.DM.05G018200	676	696	+	2	AUAAUCAACGCUGCACUCAAU
stu-miR397-5p	Soltu.DM.06G011700	946	966	+	2.5	GUUAUCAAUGCUGCACUCAAC
stu-miR482c	Soltu.DM.02G018860	308	329	+	2.5	CUGGUAGGGGUGGAAUAGGAAA
novel_105	Soltu.DM.09G028830	3247	3266	+	2	AUGGAG-AUCAUCAAGAUUCA
novel_105	Soltu.DM.05G020820	1689	1708	+	2	AU-CAUCAUCAUCAAGAUUCA
novel_105	Soltu.DM.09G028830	2851	2870	+	2	AUGGAG-AUCAUCAAGAUUCA
novel_105	Soltu.DM.05G020820	656	675	+	2	AU-CAUCAUCAUCAAGAUUCA
novel_105	Soltu.DM.10G023790	7962	7982	+	2.5	CUGCAGCAUCAUCAGGAUUCG
novel_105	Soltu.DM.09G006570	3631	3651	+	2.5	CUGCAGCAUCAUCAGGAUUCG
novel_105	Soltu.DM.10G023790	7414	7434	+	2.5	CUGCAGCAUCAUCAGGAUUCG
novel_105	Soltu.DM.09G006570	3081	3101	+	2.5	CUGCAGCAUCAUCAGGAUUCG
novel_105	Soltu.DM.10G023790	6866	6886	+	2.5	CUGCAGCAUCAUCAGGAUUCG
novel_52	Soltu.DM.12G020620	1062	1085	+	2	CAUUCUUGAAUUAUUGACAGUCUU
novel_38	Soltu.DM.06G008230	10013	10036	+	1	ACACGUGUCCUACGUGACAUAAUA
novel_38	Soltu.DM.06G008230	9146	9169	+	1	ACACGUGUCCUACGUGACAUAAUA
novel_38	Soltu.DM.06G008230	8279	8302	+	1	ACACGUGUCCUACGUGACAUAAUA
novel_38	Soltu.DM.04G000770	787	811	+	2.5	ACAUGUCAUCCUACAUGACAUAAUA
stu-miR6025	Soltu.DM.12G002440	9251	9272	+	2	GAUGUUAUAUCAGUUGUUGGUA
stu-miR6025	Soltu.DM.12G002410	1710	1731	+	2	GAUGUUAUGUCAGUUGUUGGUA
stu-miR6025	Soltu.DM.12G002390	730	751	+	2	GAUGUUAUAUCAGUUGUUGGUA
stu-miR6025	Soltu.DM.12G002440	7187	7208	+	2	GAUGUUAUAUCAGUUGUUGGUA
stu-miR6025	Soltu.DM.12G002440	4567	4588	+	2	GAUGUUAUAUCAGUUGUUGGUA
stu-miR5303c	Soltu.DM.11G009640	1555	1578	+	0	GGGUGCGUGUCGGAUUCUCCAAAA
stu-miR5303c	Soltu.DM.11G024680	1273	1296	+	1	GGGUGCAUGUCGGAUUCUCCAAAA
stu-miR5303c	Soltu.DM.04G035060	7339	7362	+	2	GGGUGUGUAUUGGAUUCUCCAAAA
stu-miR5303c	Soltu.DM.04G035060	6901	6924	+	2	GGGUGUGUAUUGGAUUCUCCAAAA
stu-miR5303c	Soltu.DM.04G035060	6463	6486	+	2	GGGUGUGUAUUGGAUUCUCCAAAA
stu-miR5303c	Soltu.DM.06G011650	2637	2660	+	2.5	GGGUGCGUGUUGUAUUCUCCAAAA
stu-miR5303c	Soltu.DM.06G009140	1470	1493	+	2.5	GGGUGCGUGUUGGAUUCGCCAAAA
stu-miR5303c	Soltu.DM.01G027620	4089	4112	+	2.5	GGACGUGUGUCGGAUUCUCCAAAA
stu-miR5303c	Soltu.DM.01G027620	3803	3826	+	2.5	GGACGUGUGUCGGAUUCUCCAAAA
stu-miR156e	Soltu.DM.12G014160	1179	1198	+	1	GUGCUCUCUCUCUUCUGUCA
stu-miR156e	Soltu.DM.04G015140	2424	2443	+	1	GUGCUCUCUCUCUUCUGUCA
stu-miR156e	Soltu.DM.10G029290	3470	3489	+	1	GUGCUCUCUCUCUUCUGUCA
stu-miR156e	Soltu.DM.05G012120	4572	4591	+	1	GUGCUCUCUCUCUUCUGUCA
stu-miR156e	Soltu.DM.05G001040	5278	5297	+	1	GUGCUCUCUCUCUUCUGUCA
stu-miR156e	Soltu.DM.05G011910	9622	9641	+	1	GUGCUCUCUCUCUUCUGUCA
stu-miR156e	Soltu.DM.04G015140	1791	1810	+	1	GUGCUCUCUCUCUUCUGUCA
stu-miR156e	Soltu.DM.05G001040	4525	4544	+	1	GUGCUCUCUCUCUUCUGUCA
stu-miR156e	Soltu.DM.05G012120	3703	3722	+	1	GUGCUCUCUCUCUUCUGUCA
stu-miR156e	Soltu.DM.05G011910	8979	8998	+	1	GUGCUCUCUCUCUUCUGUCA
stu-miR156e	Soltu.DM.10G029290	2587	2606	+	1	GUGCUCUCUCUCUUCUGUCA
stu-miR156e	Soltu.DM.05G011910	8336	8355	+	1	GUGCUCUCUCUCUUCUGUCA
stu-miR156e	Soltu.DM.07G024130	490	509	+	1.5	AUGCUUACUCUCUUCUGUCA
stu-miR156e	Soltu.DM.07G020030	558	577	+	2	UUGCUCUCUCUCUUCUGUCA
stu-miR156e	Soltu.DM.03G028990	5971	5990	+	2	AUGCUCUCUCUCUUCUGUCA
stu-miR156e	Soltu.DM.03G028990	4843	4862	+	2	AUGCUCUCUCUCUUCUGUCA
stu-miR530	Soltu.DM.02G008090	736	756	+	2.5	AGGUGCAGGUGCAGGUGCAGG
novel_2	Soltu.DM.07G020450	1133	1153	+	2	AAGGGAAC-CCCUUCAGUCCAA
stu-miR8007a-3p	Soltu.DM.05G019390	1624	1647	+	1	UUAUGUGACACUUUUCAUUUUUCG
stu-miR8007a-3p	Soltu.DM.06G014570	1227	1250	+	1.5	UUAUGUGGUACUUUUUAUUUUUCG
stu-miR8007a-3p	Soltu.DM.12G025230	2626	2649	+	2	UUAUGUGGCACUUUUCGUUUUUUG
stu-miR8007a-3p	Soltu.DM.08G001530	1416	1439	+	2	UUAUGUGGCACUUUUUGUUUUUCG
stu-miR8007a-3p	Soltu.DM.04G002740	1328	1351	+	2	UUAUGUGACACUUUUCGUUUUUCG
stu-miR8007a-3p	Soltu.DM.06G009910	1806	1829	+	2.5	UUAUGUGAUACUUUUCAUUUUUUG
novel_40	Soltu.DM.12G020380	6371	6388	+	2	CUAGUUCAUUUGAUACUU
novel_40	Soltu.DM.12G020380	5938	5955	+	2	CUAGUUCAUUUGAUACUU
novel_40	Soltu.DM.12G020380	5505	5522	+	2	CUAGUUCAUUUGAUACUU
novel_40	Soltu.DM.03G032620	854	870	+	2.5	UUA-UUCAUCUGAUACUU
novel_189	Soltu.DM.05G003590	2233	2256	+	2.5	AUCGAAAUUCCAGAGACACGCCUU
stu-miR160a-5p	Soltu.DM.09G005830	4556	4576	+	0.5	UGGCAUGCAGGGAGCCAGGCA
stu-miR160a-5p	Soltu.DM.10G021050	1305	1325	+	0.5	UGGCAUGCAGGGAGCCAGGCA
stu-miR160a-5p	Soltu.DM.09G005830	3841	3861	+	0.5	UGGCAUGCAGGGAGCCAGGCA
stu-miR160a-5p	Soltu.DM.11G022970	8381	8401	+	1	AGGCAUACAGGGAGCCAGGCA
stu-miR160a-5p	Soltu.DM.06G030530	1281	1301	+	1	AGGCAUACAGGGAGCCAGGCA
stu-miR160a-5p	Soltu.DM.11G022970	7494	7514	+	1	AGGCAUACAGGGAGCCAGGCA
stu-miR160a-5p	Soltu.DM.11G022970	6607	6627	+	1	AGGCAUACAGGGAGCCAGGCA
stu-miR160a-5p	Soltu.DM.11G010550	1157	1177	+	1.5	GGGCAUGCAGGGAGCCAGGCA
stu-miR160a-5p	Soltu.DM.11G010550	292	312	+	1.5	GGGCAUGCAGGGAGCCAGGCA
stu-miR160a-5p	Soltu.DM.02G009980	251	271	+	2.5	UGGUGUAUAGGGAGCCAGGUA
stu-miR6027	Soltu.DM.04G005590	2638	2659	+	2	UUGUGGAUGGCUGAAGGAUUCA
stu-miR6027	Soltu.DM.04G005330	631	652	+	2.5	UUGUGGAUGGCUGAAGGAUUCG
stu-miR171d-3p	Soltu.DM.02G025460	898	918	+	1.5	UGUGAUACUGGCACGGCUCAA
stu-miR8046-3p	Soltu.DM.11G020680	2033	2053	+	2	AUUAUGAUUGAAAUUUCAGCA
novel_199	Soltu.DM.05G005040	8553	8576	+	1	GAUCAAGUUAAAGGGCACAUUUAU
novel_199	Soltu.DM.05G005040	7827	7850	+	1	GAUCAAGUUAAAGGGCACAUUUAU
novel_57	Soltu.DM.04G004510	979	1002	+	2	AUAAAAUUGAACAAAUAGACACAC
stu-miR171a-5p	Soltu.DM.02G015160	1238	1259	+	2.5	UUUGAGCUGAACCAGGUCAAUA
novel_94	Soltu.DM.03G032760	1202	1222	+	2.5	AAGAAGGAUGAGAUGAAGUCA
novel_94	Soltu.DM.03G032760	517	537	+	2.5	AAGAAGGAUGAGAUGAAGUCA
stu-miR479	Soltu.DM.11G010930	395	415	+	0	GAGUGAUAUUGGUUCGGCUCA
stu-miR7983-5p	Soltu.DM.04G003200	1016	1039	+	2	GAACCAAUGUCGCUAAAGGUUUUA
stu-miR172c-3p	Soltu.DM.04G019140	5603	5621	+	1	GCAGCAUCAUCAGGAUUCU
stu-miR172c-3p	Soltu.DM.06G030980	3559	3577	+	1	GCAGCAUCAUCAGGAUUCU
stu-miR172c-3p	Soltu.DM.11G025890	3592	3610	+	1	GCAGCAUCAUCAGGAUUCU
stu-miR172c-3p	Soltu.DM.11G025890	3161	3179	+	1	GCAGCAUCAUCAGGAUUCU
stu-miR172c-3p	Soltu.DM.06G030980	2988	3006	+	1	GCAGCAUCAUCAGGAUUCU
stu-miR172c-3p	Soltu.DM.04G019140	5030	5048	+	1	GCAGCAUCAUCAGGAUUCU
stu-miR172c-3p	Soltu.DM.10G023790	7964	7982	+	2	GCAGCAUCAUCAGGAUUCG
stu-miR172c-3p	Soltu.DM.09G006570	3633	3651	+	2	GCAGCAUCAUCAGGAUUCG
stu-miR172c-3p	Soltu.DM.02G008090	1740	1758	+	2	GCAGCAUCAUCAGGAUUCC
stu-miR172c-3p	Soltu.DM.02G028420	1673	1691	+	2	GCAGCAUCAUCAGGAUUCC
stu-miR172c-3p	Soltu.DM.03G005770	1845	1863	+	2	GCAGCAUCAUCAGGAUUCC
stu-miR172c-3p	Soltu.DM.09G006570	3083	3101	+	2	GCAGCAUCAUCAGGAUUCG
stu-miR172c-3p	Soltu.DM.10G023790	7416	7434	+	2	GCAGCAUCAUCAGGAUUCG
stu-miR172c-3p	Soltu.DM.10G023790	6868	6886	+	2	GCAGCAUCAUCAGGAUUCG
stu-miR172c-3p	Soltu.DM.10G002070	3926	3944	+	2.5	GUACCUUCAUCAAGAUUCU
stu-miR172c-3p	Soltu.DM.07G025060	1395	1413	+	2.5	GUAUCUUCAUCAAGAUUCU
stu-miR172c-3p	Soltu.DM.01G020550	788	807	+	2.5	GUGAGGAUCAUCAAGAUUCU
stu-miR172c-3p	Soltu.DM.06G021130	232	249	+	2.5	UCA-UAUCAUCAAGAUUCU
stu-miR172c-3p	Soltu.DM.10G002070	3688	3706	+	2.5	GUACCUUCAUCAAGAUUCU
stu-miR166d-5p	Soltu.DM.08G022360	1400	1420	+	2.5	UCUUGAACCAGAUGACAUUCA
novel_159	Soltu.DM.05G012310	843	866	+	2	GAUCGAAAUUUCAGAGACACAUUU
stu-miR319b	Soltu.DM.08G007340	4673	4692	+	2.5	AGGGGGACCCUUCAGUCCAA
stu-miR319b	Soltu.DM.08G007360	3970	3989	+	2.5	AGGGGGACCCUUCAGUCCAA
stu-miR319b	Soltu.DM.07G020450	1135	1153	+	2.5	GGGAAC-CCCUUCAGUCCAA
stu-miR319b	Soltu.DM.08G007340	3551	3570	+	2.5	AGGGGGACCCUUCAGUCCAA
stu-miR319b	Soltu.DM.08G007360	2713	2732	+	2.5	AGGGGGACCCUUCAGUCCAA
stu-miR399i-3p	Soltu.DM.02G017630	1122	1142	+	2	UAGGGCAAAUCUCCUUUGGCA
novel_97	Soltu.DM.04G004510	981	1004	+	2	AAAAUUGAACAAAUAGACACACAU
stu-miR7985	Soltu.DM.05G020500	7267	7290	+	2	GGUAACCCGCACUAGGCAAGCCCG
stu-miR7985	Soltu.DM.05G020500	7156	7179	+	2	GGUAACCCGCACUAGGCAAGCCCG
novel_181	Soltu.DM.06G011680	1286	1309	+	2	AGUAUCCCUACACUAUGACCGAAA
stu-miR319-3p	Soltu.DM.08G007340	4672	4692	+	2	UAGGGGGACCCUUCAGUCCAA
stu-miR319-3p	Soltu.DM.08G007360	3969	3989	+	2	UAGGGGGACCCUUCAGUCCAA
stu-miR319-3p	Soltu.DM.07G023850	1730	1750	+	2	GAGGGGACCCCUUCAGUCCAG
stu-miR319-3p	Soltu.DM.08G007360	2712	2732	+	2	UAGGGGGACCCUUCAGUCCAA
stu-miR319-3p	Soltu.DM.08G007340	3550	3570	+	2	UAGGGGGACCCUUCAGUCCAA
stu-miR482d-3p	Soltu.DM.02G004420	529	550	+	2	GGUAUGGGUGGUGUAGGUAAGA
stu-miR482d-3p	Soltu.DM.04G005350	586	607	+	2.5	GGUAUGGGCGGUUUAGGCAAGA
stu-miR482d-3p	Soltu.DM.04G005340	598	619	+	2.5	GGCAUGGGUGGUUUAGGCAAGA
stu-miR482d-3p	Soltu.DM.11G007110	535	556	+	2.5	GGUAUGGGCGGUAUAGGCAAGA
stu-miR6024-5p	Soltu.DM.03G035250	1736	1757	+	2	UCUUUUAGCAAGUGUUGUUUUG
stu-miR7984d-3p	Soltu.DM.03G011910	1771	1794	+	0.5	AUAUCUGAACUUUGACCGAAAUUG
stu-miR7984d-3p	Soltu.DM.08G023280	541	564	+	1	AUAUCCGAACUUUGAUCGAAAUUG
stu-miR167c-5p	Soltu.DM.06G012940	1004	1024	+	2.5	UAGGCCUUGCUGGCAGCUUCA
stu-miR7997c	Soltu.DM.12G029740	1062	1085	+	2	AUUUUUUAAGAGUCCGAGCAAUAA
stu-miR5303g	Soltu.DM.12G029830	941	964	+	2	GUUGCUUAGAUUCUUCAAAAAUGU
stu-miR319-3p	Soltu.DM.12G029960	1419	1439	+	2	GAGGGGACCCCUUCAGUCCAG
novel_220	Soltu.DM.12G029960	1419	1439	+	2.5	GAGGGGACCCCUUCAGUCCAG
stu-miR5303h	Soltu.DM.12G029830	942	965	+	2	UUGCUUAGAUUCUUCAAAAAUGUC
stu-miR7990a	Soltu.DM.S001260	88	111	+	2.5	AGUCGGAAGUUACGAUCAUUUGAA
stu-miR5303c	Soltu.DM.12G029830	969	992	+	2.5	GGGUGUGUGUCGGAUACUCCAAAA
stu-miR6025	Soltu.DM.12G027630	1380	1401	+	2.5	GGUGUCAUUUCAAUUGUUGGUG

## Sheet: Table S10
Table S10 Target genes of degradome sequencing.
Query	Transcript	GnenID	Description	AllenScore	DegradomeCategory	DegradomePval
stu-miR482e-3p	Soltu.DM.01G000430.1	Soltu.DM.01G000430	PREDICTED: putative disease resistance RPP13-like protein 3 isoform X3 [Solanum tuberosum]	1	0	0.000874093
stu-miR6027	Soltu.DM.01G000440.1	Soltu.DM.01G000440	hypothetical protein T459_20657 [Capsicum annuum]	3.5	0	0.00697139
stu-miR482e-3p	Soltu.DM.01G000440.1	Soltu.DM.01G000440	hypothetical protein T459_20657 [Capsicum annuum]	1	2	0.127614
stu-miR482e-3p	Soltu.DM.01G000450.1	Soltu.DM.01G000450	hypothetical protein T459_20657 [Capsicum annuum]	1	0	0.000582814
stu-miR482e-3p	Soltu.DM.01G000460.1	Soltu.DM.01G000460	PREDICTED: putative disease resistance RPP13-like protein 3 isoform X2 [Solanum tuberosum];PREDICTED: putative late blight resistance protein homolog R1B-8 isoform X2 [Capsicum annuum];hypothetical protein T459_20657 [Capsicum annuum]	3	0	0.00291067
stu-miR482e-3p	Soltu.DM.01G000460.2	Soltu.DM.01G000460	PREDICTED: putative disease resistance RPP13-like protein 3 isoform X2 [Solanum tuberosum];PREDICTED: putative late blight resistance protein homolog R1B-8 isoform X2 [Capsicum annuum];hypothetical protein T459_20657 [Capsicum annuum]	3	2	0.185178
stu-miR482e-3p	Soltu.DM.01G000460.3	Soltu.DM.01G000460	PREDICTED: putative disease resistance RPP13-like protein 3 isoform X2 [Solanum tuberosum];PREDICTED: putative late blight resistance protein homolog R1B-8 isoform X2 [Capsicum annuum];hypothetical protein T459_20657 [Capsicum annuum]	3	2	0.221428
stu-miR482e-3p	Soltu.DM.01G000470.1	Soltu.DM.01G000470	hypothetical protein CQW23_02811, partial [Capsicum baccatum]	1	0	0.00116529
stu-miR477b-3p	Soltu.DM.01G000970.1	Soltu.DM.01G000970	PREDICTED: 5'-adenylylsulfate reductase-like 5 [Solanum tuberosum]	6.5	2	0.238943
stu-miR6022	Soltu.DM.01G001280.1	Soltu.DM.01G001280	Hcr9-9E [Solanum pimpinellifolium]	1	2	0.044488
novel_231	Soltu.DM.01G001920.1	Soltu.DM.01G001920	PREDICTED: callose synthase 3-like [Solanum tuberosum]	7	2	0.931777
novel_30	Soltu.DM.01G002140.1	Soltu.DM.01G002140	linoleate 13S-lipoxygenase 2-1, chloroplastic [Solanum tuberosum]	4.5	2	0.976047
novel_264	Soltu.DM.01G002210.1	Soltu.DM.01G002210	probable 2-oxoglutarate-dependent dioxygenase AOP1.2 [Solanum lycopersicum]	4	2	0.559191
novel_264	Soltu.DM.01G002240.1	Soltu.DM.01G002240	PREDICTED: probable 2-oxoglutarate-dependent dioxygenase AOP1.2 [Solanum tuberosum]	4	2	0.569107
novel_206	Soltu.DM.01G002350.1	Soltu.DM.01G002350	PREDICTED: UDP-glycosyltransferase 92A1-like [Solanum tuberosum]	6.5	2	0.336065
stu-miR399j-5p	Soltu.DM.01G002680.1	Soltu.DM.01G002680	PREDICTED: trafficking protein particle complex subunit 8 [Solanum tuberosum]	7	2	0.624096
stu-miR7997c	Soltu.DM.01G003620.2	Soltu.DM.01G003620	PREDICTED: uncharacterized protein At4g14100-like [Solanum tuberosum]	1.5	2	0.471182
novel_34	Soltu.DM.01G003690.1	Soltu.DM.01G003690	PREDICTED: protein SLOW GREEN 1, chloroplastic [Solanum tuberosum]	7	2	0.984454
stu-miR7997c	Soltu.DM.01G003920.1	Soltu.DM.01G003920	PREDICTED: phospholipase SGR2 [Solanum tuberosum]	7	2	0.720351
novel_89	Soltu.DM.01G005010.1	Soltu.DM.01G005010	PREDICTED: 26S protease regulatory subunit 8 homolog A [Solanum tuberosum]	7	2	0.549045
stu-miR6024-3p	Soltu.DM.01G005930.1	Soltu.DM.01G005930	PREDICTED: G2/mitotic-specific cyclin S13-7-like [Solanum tuberosum]	6.5	2	0.982973
novel_1	Soltu.DM.01G005960.1	Soltu.DM.01G005960	PREDICTED: transcription factor GAMYB-like isoform X1 [Solanum tuberosum]	2.5	0	0.0014564
novel_11	Soltu.DM.01G005960.2	Soltu.DM.01G005960	PREDICTED: transcription factor GAMYB-like isoform X1 [Solanum tuberosum]	3.5	1	0.0012076
novel_1	Soltu.DM.01G005960.3	Soltu.DM.01G005960	PREDICTED: transcription factor GAMYB-like isoform X1 [Solanum tuberosum]	2.5	0	0.000874093
novel_1	Soltu.DM.01G005960.4	Soltu.DM.01G005960	PREDICTED: transcription factor GAMYB-like isoform X1 [Solanum tuberosum]	2.5	0	0.00116529
novel_163	Soltu.DM.01G006220.1	Soltu.DM.01G006220	PREDICTED: 5-methyltetrahydropteroyltriglutamate--homocysteine methyltransferase-like [Solanum tuberosum]	7	2	0.044488
stu-miR8044-5p	Soltu.DM.01G006780.1	Soltu.DM.01G006780	UDP-apiose/xylose synthase [Solanum tuberosum]	7	2	0.921797
novel_101	Soltu.DM.01G009140.2	Soltu.DM.01G009140	PREDICTED: peptidyl-prolyl cis-trans isomerase CYP23 isoform X1 [Solanum tuberosum]	6.5	2	0.471182
stu-miR482e-3p	Soltu.DM.01G011420.1	Soltu.DM.01G011420	PREDICTED: TMV resistance protein N-like [Solanum tuberosum]	3.5	0	0.00349179
stu-miR482e-3p	Soltu.DM.01G011420.2	Soltu.DM.01G011420	PREDICTED: TMV resistance protein N-like [Solanum tuberosum]	3.5	0	0.00378222
stu-miR156f-3p	Soltu.DM.01G011500.4	Soltu.DM.01G011500	PREDICTED: uncharacterized protein LOC102596256 isoform X1 [Solanum tuberosum];PREDICTED: uncharacterized protein LOC102596256 isoform X2 [Solanum tuberosum]	4.5	2	0.899555
novel_231	Soltu.DM.01G017170.1	Soltu.DM.01G017170	PREDICTED: CTP synthase-like [Solanum tuberosum]	5	2	0.107537
stu-miR172c-3p	Soltu.DM.01G018650.1	Soltu.DM.01G018650	PREDICTED: 60S ribosomal protein L37a-like [Solanum tuberosum]	7	2	0.999973
stu-miR7997c	Soltu.DM.01G020280.2	Soltu.DM.01G020280	PREDICTED: probable aldo-keto reductase 2 isoform X1 [Solanum tuberosum];PREDICTED: probable aldo-keto reductase 2 isoform X2 [Solanum tuberosum]	2	2	0.517187
novel_34	Soltu.DM.01G021740.1	Soltu.DM.01G021740	PREDICTED: putative E3 ubiquitin-protein ligase LIN [Solanum tuberosum]	6.5	2	0.986438
novel_69	Soltu.DM.01G022360.1	Soltu.DM.01G022360	PREDICTED: anaphase-promoting complex subunit 7 [Solanum tuberosum]	7	2	0.446561
novel_71	Soltu.DM.01G022630.1	Soltu.DM.01G022630	PREDICTED: vesicle-associated protein 2-2-like [Solanum tuberosum]	6.5	2	0.992494
novel_26	Soltu.DM.01G022650.1	Soltu.DM.01G022650	superoxide dismutase [Cu-Zn] 2 [Solanum lycopersicum]	3.5	2	0.0659842
stu-miR8035	Soltu.DM.01G023910.1	Soltu.DM.01G023910	PREDICTED: DUF21 domain-containing protein At4g14240-like [Solanum tuberosum]	7	2	0.998987
stu-miR390-3p	Soltu.DM.01G024020.1	Soltu.DM.01G024020	PREDICTED: neurogenic protein mastermind-like isoform X1 [Solanum tuberosum]	6.5	2	0.908294
stu-miR156f-3p	Soltu.DM.01G024020.1	Soltu.DM.01G024020	PREDICTED: neurogenic protein mastermind-like isoform X1 [Solanum tuberosum]	6	2	0.044488
stu-miR8046-3p	Soltu.DM.01G024300.1	Soltu.DM.01G024300	PREDICTED: uncharacterized protein LOC102586714 isoform X1 [Solanum tuberosum]	6.5	2	0.707331
novel_263	Soltu.DM.01G025530.1	Soltu.DM.01G025530	PREDICTED: L-cysteine desulfhydrase [Solanum tuberosum]	4.5	2	0.870989
stu-miR396-3p	Soltu.DM.01G025540.1	Soltu.DM.01G025540	PREDICTED: protein transport protein SEC23 [Solanum tuberosum]	7	2	0.606594
stu-miR396-3p	Soltu.DM.01G025540.2	Soltu.DM.01G025540	PREDICTED: protein transport protein SEC23 [Solanum tuberosum]	7	2	0.59754
stu-miR167a-3p	Soltu.DM.01G025550.1	Soltu.DM.01G025550	PREDICTED: protein translocase subunit SECA1, chloroplastic [Solanum tuberosum]	5	2	0.693705
novel_28	Soltu.DM.01G025920.1	Soltu.DM.01G025920	uncharacterized protein LOC107028549 [Solanum pennellii]	5.5	2	0.941822
stu-miR6024-3p	Soltu.DM.01G026180.1	Soltu.DM.01G026180	NA	5.5	2	0.256065
novel_79	Soltu.DM.01G026610.1	Soltu.DM.01G026610	PREDICTED: protein transport protein SEC31 homolog B [Solanum tuberosum]	7	2	0.379874
stu-miR8041a-3p	Soltu.DM.01G027130.1	Soltu.DM.01G027130	PREDICTED: uncharacterized protein LOC102582371 [Solanum tuberosum]	6	2	0.528049
stu-miR384-5p	Soltu.DM.01G027180.2	Soltu.DM.01G027180	PREDICTED: DNA topoisomerase 2 isoform X2 [Solanum tuberosum];PREDICTED: DNA topoisomerase 2 isoform X1 [Solanum tuberosum]	7	2	0.256065
novel_231	Soltu.DM.01G027400.1	Soltu.DM.01G027400	PREDICTED: nuclear transcription factor Y subunit A-7-like isoform X1 [Solanum tuberosum]	6.5	2	0.945661
novel_231	Soltu.DM.01G027730.1	Soltu.DM.01G027730	PREDICTED: uncharacterized protein LOC102596742 [Solanum tuberosum]	7	2	0.969234
novel_78	Soltu.DM.01G027960.2	Soltu.DM.01G027960	PREDICTED: clustered mitochondria protein [Solanum tuberosum]	6	2	0.166425
novel_178	Soltu.DM.01G027970.1	Soltu.DM.01G027970	PREDICTED: chaperone protein DnaJ [Solanum tuberosum]	7	2	0.686655
stu-miR172e-5p	Soltu.DM.01G028100.2	Soltu.DM.01G028100	PREDICTED: furcatin hydrolase [Solanum tuberosum]	6.5	2	0.14724
stu-miR172b-3p	Soltu.DM.01G028790.1	Soltu.DM.01G028790	PREDICTED: UTP--glucose-1-phosphate uridylyltransferase isoform X1 [Solanum tuberosum]	5	2	0.79664
stu-miR8046-5p	Soltu.DM.01G028820.1	Soltu.DM.01G028820	PREDICTED: chromo domain protein LHP1 isoform X1 [Solanum tuberosum]	7	2	0.320785
novel_39	Soltu.DM.01G029300.1	Soltu.DM.01G029300	nucleolar GTP-binding protein 1-like [Solanum pennellii]	7	2	0.973764
stu-miR8046-3p	Soltu.DM.01G030750.1	Soltu.DM.01G030750	PREDICTED: uclacyanin-3-like [Solanum tuberosum]	5.5	2	0.044488
novel_256	Soltu.DM.01G030830.1	Soltu.DM.01G030830	nuclear RNA binding protein [Solanum tuberosum]	7	2	0.471182
stu-miR391-3p	Soltu.DM.01G030970.3	Soltu.DM.01G030970	PREDICTED: COP9 signalosome complex subunit 7 isoform X1 [Solanum tuberosum];PREDICTED: COP9 signalosome complex subunit 7 isoform X3 [Solanum tuberosum];PREDICTED: COP9 signalosome complex subunit 7 isoform X2 [Solanum tuberosum]	6.5	2	0.351002
stu-miR171b-3p	Soltu.DM.01G031590.1	Soltu.DM.01G031590	PREDICTED: scarecrow-like protein 22 [Solanum tuberosum]	1.5	0	0.000291449
stu-miR171c-3p	Soltu.DM.01G031590.1	Soltu.DM.01G031590	PREDICTED: scarecrow-like protein 22 [Solanum tuberosum]	1.5	2	0.022497
novel_221	Soltu.DM.01G031640.1	Soltu.DM.01G031640	PREDICTED: uncharacterized protein LOC102605184 [Solanum tuberosum]	5	2	0.022497
novel_28	Soltu.DM.01G032130.1	Soltu.DM.01G032130	PREDICTED: armadillo repeat-containing kinesin-like protein 2 [Solanum tuberosum]	7	2	0.897244
novel_3	Soltu.DM.01G032200.1	Soltu.DM.01G032200	PREDICTED: growth-regulating factor 9 [Solanum tuberosum]	4	2	0.305153
novel_3	Soltu.DM.01G032200.2	Soltu.DM.01G032200	PREDICTED: growth-regulating factor 9 [Solanum tuberosum]	4	0	0.00349179
stu-miR172d-3p	Soltu.DM.01G032360.1	Soltu.DM.01G032360	PREDICTED: probable methyltransferase PMT13 [Solanum tuberosum]	7	2	0.365602
stu-miR8007b-5p	Soltu.DM.01G033460.1	Soltu.DM.01G033460	PREDICTED: protein pleiotropic regulatory locus 1-like [Solanum tuberosum]	6.5	2	0.351002
novel_119	Soltu.DM.01G034140.3	Soltu.DM.01G034140	PREDICTED: LOW QUALITY PROTEIN: C-terminal binding protein AN [Solanum tuberosum]	7	2	0.238943
stu-miR156e	Soltu.DM.01G034150.1	Soltu.DM.01G034150	PREDICTED: uncharacterized protein LOC102583665 [Solanum tuberosum]	5	2	0.848713
stu-miR156f-5p	Soltu.DM.01G034150.1	Soltu.DM.01G034150	PREDICTED: uncharacterized protein LOC102583665 [Solanum tuberosum]	7	2	0.845231
stu-miR156f-5p	Soltu.DM.01G034300.1	Soltu.DM.01G034300	PREDICTED: reticulon-like protein B5 [Solanum tuberosum]	6	2	0.648899
stu-miR166b	Soltu.DM.01G034780.1	Soltu.DM.01G034780	PREDICTED: protein ROOT PRIMORDIUM DEFECTIVE 1 [Solanum tuberosum]	6.5	2	0.59754
novel_94	Soltu.DM.01G034850.1	Soltu.DM.01G034850	PREDICTED: DEAD-box ATP-dependent RNA helicase 31-like isoform X1 [Solanum tuberosum]	7	2	0.970603
stu-miR156d-3p	Soltu.DM.01G034900.1	Soltu.DM.01G034900	PREDICTED: protein SDE2 homolog [Solanum tuberosum]	6.5	2	0.94441
novel_274	Soltu.DM.01G035090.1	Soltu.DM.01G035090	PREDICTED: dynamin-related protein 5A [Solanum tuberosum]	6	2	0.980921
novel_94	Soltu.DM.01G035420.1	Soltu.DM.01G035420	PREDICTED: cytochrome b5-like [Solanum tuberosum]	5.5	2	0.971911
stu-miR397-5p	Soltu.DM.01G036620.2	Soltu.DM.01G036620	PREDICTED: PITH domain-containing protein At3g04780 [Solanum tuberosum]	5	2	0.830484
novel_231	Soltu.DM.01G036860.1	Soltu.DM.01G036860	PREDICTED: probable serine incorporator [Solanum tuberosum]	5.5	1	0.0078234
novel_94	Soltu.DM.01G037370.1	Soltu.DM.01G037370	PREDICTED: translation initiation factor IF-2 [Solanum tuberosum]	4	2	0.022497
stu-miR482a-3p	Soltu.DM.01G038090.1	Soltu.DM.01G038090	PREDICTED: T-complex protein 1 subunit epsilon [Solanum tuberosum]	6.5	2	0.59754
novel_130	Soltu.DM.01G039560.1	Soltu.DM.01G039560	auxin-repressed 12.5 kDa protein-like [Solanum tuberosum]	6	2	0.022497
novel_274	Soltu.DM.01G039790.1	Soltu.DM.01G039790	PREDICTED: pre-mRNA-splicing factor 38 [Solanum tuberosum]	4	2	0.14724
stu-miR482c	Soltu.DM.01G040300.1	Soltu.DM.01G040300	PREDICTED: TMV resistance protein N-like isoform X1 [Solanum tuberosum]	7	1	0.0173682
stu-miR172b-5p	Soltu.DM.01G040610.2	Soltu.DM.01G040610	PREDICTED: ADP-ribosylation factor 1-like [Raphanus sativus]	7	2	0.901815
novel_71	Soltu.DM.01G041560.1	Soltu.DM.01G041560	PREDICTED: putative alfin-like transcription factor isoform X1 [Solanum tuberosum]	7	2	0.963092
novel_34	Soltu.DM.01G041610.1	Soltu.DM.01G041610	PREDICTED: histidine--tRNA ligase, cytoplasmic [Solanum tuberosum]	6.5	2	0.946883
novel_34	Soltu.DM.01G041990.1	Soltu.DM.01G041990	PREDICTED: CLP protease regulatory subunit CLPX2, mitochondrial [Solanum tuberosum]	5.5	2	0.732792
stu-miR396-3p	Soltu.DM.01G042200.2	Soltu.DM.01G042200	PREDICTED: uncharacterized protein LOC102581868 [Solanum tuberosum]	6.5	2	0.471182
novel_28	Soltu.DM.01G042250.1	Soltu.DM.01G042250	PREDICTED: uncharacterized protein At5g08430-like [Solanum tuberosum]	1	2	0.022497
novel_28	Soltu.DM.01G042380.1	Soltu.DM.01G042380	PREDICTED: stromal 70 kDa heat shock-related protein, chloroplastic [Solanum tuberosum]	5	2	0.559191
stu-miR408b-3p	Soltu.DM.01G043360.1	Soltu.DM.01G043360	PREDICTED: basic blue protein-like [Solanum tuberosum]	2.5	2	0.0869967
stu-miR172b-5p	Soltu.DM.01G044180.1	Soltu.DM.01G044180	PREDICTED: beta-xylosidase/alpha-L-arabinofuranosidase 2-like [Solanum tuberosum]	4	2	0.238943
novel_180	Soltu.DM.01G044380.1	Soltu.DM.01G044380	PREDICTED: serine/arginine-rich splicing factor SC35-like [Solanum tuberosum]	7	2	0.393825
novel_150	Soltu.DM.01G044950.1	Soltu.DM.01G044950	PREDICTED: uncharacterized protein LOC107061409 [Solanum tuberosum]	6.5	2	0.606594
stu-miR166b	Soltu.DM.01G045380.1	Soltu.DM.01G045380	PREDICTED: putative glutamine amidotransferase YLR126C [Solanum tuberosum]	7	2	0.766892
novel_193	Soltu.DM.01G045630.1	Soltu.DM.01G045630	PREDICTED: uncharacterized protein LOC102604916 [Solanum tuberosum]	7	2	0.044488
novel_232	Soltu.DM.01G047860.2	Soltu.DM.01G047860	PREDICTED: peptidyl-prolyl cis-trans isomerase CYP40 [Solanum tuberosum]	7	2	0.982973
stu-miR172a-5p	Soltu.DM.01G047980.1	Soltu.DM.01G047980	PREDICTED: putative nuclease HARBI1 [Solanum tuberosum]	5	2	0.894879
stu-miR6027	Soltu.DM.01G048580.1	Soltu.DM.01G048580	PREDICTED: uncharacterized protein LOC102590640 [Solanum tuberosum]	6.5	2	0.810058
stu-miR8035	Soltu.DM.01G049300.1	Soltu.DM.01G049300	uncharacterized protein LOC102577689 [Solanum tuberosum]	7	2	0.999543
stu-miR156f-5p	Soltu.DM.01G049300.3	Soltu.DM.01G049300	uncharacterized protein LOC102577689 [Solanum tuberosum]	5.5	2	0.916272
stu-miR1919-5p	Soltu.DM.01G049340.1	Soltu.DM.01G049340	guanine nucleotide-binding protein subunit beta [Solanum pennellii]	7	2	0.289161
novel_170	Soltu.DM.01G049840.2	Soltu.DM.01G049840	PREDICTED: RNA-binding protein 28 [Solanum tuberosum]	6.5	2	0.569107
stu-miR390-3p	Soltu.DM.01G049840.3	Soltu.DM.01G049840	PREDICTED: RNA-binding protein 28 [Solanum tuberosum]	6.5	2	0.990577
novel_170	Soltu.DM.01G049840.3	Soltu.DM.01G049840	PREDICTED: RNA-binding protein 28 [Solanum tuberosum]	6.5	2	0.559191
stu-miR167d-3p	Soltu.DM.01G050230.2	Soltu.DM.01G050230	kinesin-like protein KIN-7E isoform X2 [Solanum pennellii]	5	2	0.977627
novel_49	Soltu.DM.01G050240.1	Soltu.DM.01G050240	NADH dehydrogenase [ubiquinone] 1 beta subcomplex subunit 9 [Solanum lycopersicum]	7	2	0.305153
novel_15	Soltu.DM.01G050240.1	Soltu.DM.01G050240	NADH dehydrogenase [ubiquinone] 1 beta subcomplex subunit 9 [Solanum lycopersicum]	6	2	0.0659842
stu-miR530	Soltu.DM.01G050380.1	Soltu.DM.01G050380	PREDICTED: peptidyl-prolyl cis-trans isomerase Pin1-like [Solanum tuberosum]	6	2	0.910357
stu-miR482a-5p	Soltu.DM.01G050740.2	Soltu.DM.01G050740	PREDICTED: proline-rich protein 4 isoform X1 [Solanum tuberosum]	6	2	0.9286
stu-miR408a-5p	Soltu.DM.01G050770.1	Soltu.DM.01G050770	PREDICTED: uncharacterized protein LOC102587102 [Solanum tuberosum]	7	2	0.289161
novel_34	Soltu.DM.01G050870.1	Soltu.DM.01G050870	PREDICTED: glycine-rich protein 2-like [Solanum tuberosum]	5	2	0.044488
stu-miR156g-3p	Soltu.DM.01G050880.6	Soltu.DM.01G050880	PREDICTED: glycine-rich protein 2-like [Solanum tuberosum]	6.5	2	0.569107
stu-miR391-3p	Soltu.DM.01G051050.1	Soltu.DM.01G051050	PREDICTED: L-ascorbate peroxidase 3, peroxisomal [Solanum tuberosum]	7	2	0.272801
stu-miR167a-3p	Soltu.DM.01G051300.1	Soltu.DM.01G051300	PREDICTED: protein CHAPERONE-LIKE PROTEIN OF POR1, chloroplastic [Solanum tuberosum]	5	2	0.810058
stu-miR482a-3p	Soltu.DM.01G051960.1	Soltu.DM.01G051960	PREDICTED: uncharacterized protein LOC102593979 [Solanum tuberosum]	5	2	0.433823
novel_41	Soltu.DM.02G001740.1	Soltu.DM.02G001740	PREDICTED: photosystem II stability/assembly factor HCF136, chloroplastic [Solanum tuberosum]	6.5	2	0.166425
stu-miR8039	Soltu.DM.02G001880.1	Soltu.DM.02G001880	PREDICTED: nucleolin 1 [Solanum tuberosum]	5.5	2	0.588277
stu-miR8039	Soltu.DM.02G002650.1	Soltu.DM.02G002650	PREDICTED: DNA damage-binding protein 1 isoform X2 [Solanum tuberosum]	6	2	0.876728
stu-miR166a-3p	Soltu.DM.02G003130.1	Soltu.DM.02G003130	PREDICTED: homeobox-leucine zipper protein ATHB-14-like [Solanum tuberosum]	3.5	0	0.0014564
stu-miR482b-3p	Soltu.DM.02G003140.1	Soltu.DM.02G003140	putative late blight resistance protein homolog R1B-16 [Solanum pennellii]	5.5	2	0.494708
stu-miR8048-5p	Soltu.DM.02G003240.1	Soltu.DM.02G003240	PREDICTED: delta(24)-sterol reductase-like isoform X1 [Solanum tuberosum]	6.5	2	0.99966
novel_71	Soltu.DM.02G003440.1	Soltu.DM.02G003440	PREDICTED: probable BOI-related E3 ubiquitin-protein ligase 3 [Solanum tuberosum]	6.5	2	0.955723
stu-miR396-5p	Soltu.DM.02G004140.1	Soltu.DM.02G004140	PREDICTED: uncharacterized protein LOC102578785 [Solanum tuberosum]	6.5	2	0.578801
stu-miR482d-3p	Soltu.DM.02G004420.1	Soltu.DM.02G004420	probable disease resistance protein At4g27220 isoform X3 [Solanum pennellii]	2	0	0.000291449
stu-miR167c-5p	Soltu.DM.02G004720.1	Soltu.DM.02G004720	PREDICTED: auxin response factor 8-like isoform X2 [Solanum tuberosum]	5	0	0.00436283
stu-miR167c-5p	Soltu.DM.02G004740.1	Soltu.DM.02G004740	PREDICTED: auxin response factor 8-like isoform X1 [Solanum tuberosum];Auxin response factor 12 [Capsicum annuum]	5	0	0.00407257
stu-miR167c-5p	Soltu.DM.02G004740.2	Soltu.DM.02G004740	PREDICTED: auxin response factor 8-like isoform X1 [Solanum tuberosum];Auxin response factor 12 [Capsicum annuum]	5	0	0.00349179
stu-miR167c-5p	Soltu.DM.02G004740.3	Soltu.DM.02G004740	PREDICTED: auxin response factor 8-like isoform X1 [Solanum tuberosum];Auxin response factor 12 [Capsicum annuum]	5	0	0.00320128
stu-miR167c-5p	Soltu.DM.02G004750.1	Soltu.DM.02G004750	PREDICTED: auxin response factor 8-like isoform X2 [Solanum tuberosum]	5	0	0.00291067
stu-miR7122-3p	Soltu.DM.02G005660.1	Soltu.DM.02G005660	PREDICTED: la-related protein 1C-like [Solanum tuberosum]	7	2	0.494708
stu-miR6024-3p	Soltu.DM.02G006060.2	Soltu.DM.02G006060	PREDICTED: nucleolin-like isoform X2 [Solanum tuberosum];PREDICTED: nucleolin-like isoform X1 [Solanum tuberosum]	6.5	2	0.986438
stu-miR396-5p	Soltu.DM.02G006560.1	Soltu.DM.02G006560	PREDICTED: DNA (cytosine-5)-methyltransferase DRM2-like [Solanum tuberosum]	2.5	2	0.107537
stu-miR156a	Soltu.DM.02G006890.1	Soltu.DM.02G006890	PREDICTED: 14-3-3 protein 4 [Solanum tuberosum]	6	2	0.756039
stu-miR7999-5p	Soltu.DM.02G009490.1	Soltu.DM.02G009490	PREDICTED: coilin-like isoform X3 [Solanum tuberosum];PREDICTED: coilin-like isoform X2 [Solanum tuberosum];PREDICTED: coilin-like isoform X1 [Solanum tuberosum]	6.5	2	0.0869967
stu-miR8040-5p	Soltu.DM.02G009870.1	Soltu.DM.02G009870	NAP1-related protein 2-like [Solanum tuberosum]	7	2	0.494708
stu-miR8047	Soltu.DM.02G010650.1	Soltu.DM.02G010650	PREDICTED: uncharacterized protein LOC102596471 [Solanum tuberosum]	6	2	0.959575
stu-miR477b-3p	Soltu.DM.02G010740.1	Soltu.DM.02G010740	PREDICTED: uncharacterized protein LOC102599410 [Solanum tuberosum]	6	2	0.559191
stu-miR8026	Soltu.DM.02G010840.3	Soltu.DM.02G010840	PREDICTED: B2 protein-like [Solanum tuberosum]	6.5	2	0.0659842
novel_30	Soltu.DM.02G012240.1	Soltu.DM.02G012240	E3 ubiquitin-protein ligase dbl4 [Solanum pennellii]	5.5	2	0.351002
novel_23	Soltu.DM.02G012280.1	Soltu.DM.02G012280	PREDICTED: protein argonaute 2-like [Solanum tuberosum]	3	0	0.000291449
novel_232	Soltu.DM.02G012630.4	Soltu.DM.02G012630	PREDICTED: gamma-soluble NSF attachment protein-like isoform X1 [Solanum tuberosum];PREDICTED: vacuolar protein sorting-associated protein 54, chloroplastic-like isoform X2 [Solanum tuberosum]	5.5	2	0.693705
stu-miR166a-3p	Soltu.DM.02G012860.1	Soltu.DM.02G012860	PREDICTED: homeobox-leucine zipper protein ATHB-14 isoform X1 [Solanum tuberosum];PREDICTED: homeobox-leucine zipper protein ATHB-14 isoform X2 [Solanum tuberosum]	3.5	0	0.000874093
stu-miR166a-3p	Soltu.DM.02G012860.2	Soltu.DM.02G012860	PREDICTED: homeobox-leucine zipper protein ATHB-14 isoform X1 [Solanum tuberosum];PREDICTED: homeobox-leucine zipper protein ATHB-14 isoform X2 [Solanum tuberosum]	3.5	0	0.00116529
stu-miR6149-5p	Soltu.DM.02G013640.1	Soltu.DM.02G013640	PREDICTED: F-box/kelch-repeat protein At3g23880-like [Solanum tuberosum]	3	0	0.000582814
stu-miR6149-5p	Soltu.DM.02G013660.1	Soltu.DM.02G013660	F-box/kelch-repeat protein At3g23880-like [Solanum pennellii]	3	0	0.000291449
stu-miR172e-5p	Soltu.DM.02G013820.1	Soltu.DM.02G013820	PREDICTED: chlorophyll a-b binding protein 1B, chloroplastic-like [Solanum tuberosum]	7	2	0.997304
stu-miR172e-5p	Soltu.DM.02G014000.1	Soltu.DM.02G014000	PREDICTED: chlorophyll a-b binding protein 1C, chloroplastic [Solanum tuberosum];PREDICTED: chlorophyll a-b binding protein 1C, chloroplastic-like [Solanum tuberosum]	7	2	0.997365
stu-miR172e-5p	Soltu.DM.02G014000.4	Soltu.DM.02G014000	PREDICTED: chlorophyll a-b binding protein 1C, chloroplastic [Solanum tuberosum];PREDICTED: chlorophyll a-b binding protein 1C, chloroplastic-like [Solanum tuberosum]	7	2	0.99691
stu-miR172e-5p	Soltu.DM.02G014040.1	Soltu.DM.02G014040	PREDICTED: chlorophyll a-b binding protein 1C, chloroplastic-like isoform X2 [Solanum tuberosum]	7	2	0.996537
stu-miR172d-5p	Soltu.DM.02G014370.1	Soltu.DM.02G014370	PREDICTED: uncharacterized protein LOC102586072 [Solanum tuberosum]	3.5	2	0.459011
stu-miR164-5p	Soltu.DM.02G015280.1	Soltu.DM.02G015280	PREDICTED: protein transport protein Sec61 subunit alpha-like [Solanum tuberosum]	6	2	0.801215
stu-miR8040-5p	Soltu.DM.02G015730.1	Soltu.DM.02G015730	PREDICTED: uncharacterized protein LOC102604553 [Solanum tuberosum]	6	2	0.707331
novel_28	Soltu.DM.02G017050.1	Soltu.DM.02G017050	PREDICTED: uncharacterized protein LOC102579072 [Solanum tuberosum]	5.5	2	0.979574
stu-miR8048-5p	Soltu.DM.02G017050.1	Soltu.DM.02G017050	PREDICTED: uncharacterized protein LOC102579072 [Solanum tuberosum]	5.5	2	0.720351
stu-miR8048-5p	Soltu.DM.02G017050.2	Soltu.DM.02G017050	PREDICTED: uncharacterized protein LOC102579072 [Solanum tuberosum]	5.5	2	0.726643
stu-miR482c	Soltu.DM.02G017060.1	Soltu.DM.02G017060	PREDICTED: dnaJ protein homolog 1-like [Solanum tuberosum]	7	2	0.887453
novel_274	Soltu.DM.02G017080.2	Soltu.DM.02G017080	PREDICTED: uncharacterized protein LOC102606175 [Solanum tuberosum]	7	2	0.99575
stu-miR396-5p	Soltu.DM.02G017380.1	Soltu.DM.02G017380	PREDICTED: dof zinc finger protein DOF1.4-like [Solanum tuberosum]	7	2	0.999476
stu-miR399i-3p	Soltu.DM.02G017630.1	Soltu.DM.02G017630	PREDICTED: probable ubiquitin-conjugating enzyme E2 24 [Solanum tuberosum]	3	2	0.0659842
stu-miR399i-3p	Soltu.DM.02G017630.1	Soltu.DM.02G017630	PREDICTED: probable ubiquitin-conjugating enzyme E2 24 [Solanum tuberosum]	1	0	0.000291449
stu-miR399i-3p	Soltu.DM.02G017630.1	Soltu.DM.02G017630	PREDICTED: probable ubiquitin-conjugating enzyme E2 24 [Solanum tuberosum]	3	2	0.044488
stu-miR397-5p	Soltu.DM.02G018020.1	Soltu.DM.02G018020	PREDICTED: splicing factor 3B subunit 2 [Solanum tuberosum]	7	2	0.919997
novel_1	Soltu.DM.02G018080.1	Soltu.DM.02G018080	PREDICTED: uncharacterized protein LOC102606073 [Solanum tuberosum]	4.5	0	0.00957311
novel_1	Soltu.DM.02G018080.2	Soltu.DM.02G018080	PREDICTED: uncharacterized protein LOC102606073 [Solanum tuberosum]	4.5	0	0.00986177
novel_1	Soltu.DM.02G018080.3	Soltu.DM.02G018080	PREDICTED: uncharacterized protein LOC102606073 [Solanum tuberosum]	4.5	0	0.0101503
novel_1	Soltu.DM.02G018500.1	Soltu.DM.02G018500	PREDICTED: uncharacterized protein LOC102589989 [Solanum tuberosum]	5	2	0.517187
stu-miR393-5p	Soltu.DM.02G018730.1	Soltu.DM.02G018730	PREDICTED: protein TRANSPORT INHIBITOR RESPONSE 1-like [Solanum tuberosum]	6	0	0.00378222
stu-miR393-5p	Soltu.DM.02G018730.2	Soltu.DM.02G018730	PREDICTED: protein TRANSPORT INHIBITOR RESPONSE 1-like [Solanum tuberosum]	6	0	0.00407257
stu-miR393-5p	Soltu.DM.02G018730.3	Soltu.DM.02G018730	PREDICTED: protein TRANSPORT INHIBITOR RESPONSE 1-like [Solanum tuberosum]	6	0	0.00349179
stu-miR393-5p	Soltu.DM.02G018730.4	Soltu.DM.02G018730	PREDICTED: protein TRANSPORT INHIBITOR RESPONSE 1-like [Solanum tuberosum]	6	0	0.00436283
stu-miR8048-5p	Soltu.DM.02G020060.1	Soltu.DM.02G020060	PREDICTED: heat shock 70 kDa protein 16 [Solanum tuberosum]	7	2	0.999857
stu-miR3627-3p	Soltu.DM.02G020130.1	Soltu.DM.02G020130	PREDICTED: peroxidase 42-like [Solanum tuberosum]	6	2	0.578801
novel_126	Soltu.DM.02G020230.3	Soltu.DM.02G020230	PREDICTED: putative lactoylglutathione lyase [Solanum tuberosum]	6	2	0.549045
stu-miR5304-3p	Soltu.DM.02G020550.1	Soltu.DM.02G020550	PREDICTED: calcium permeable stress-gated cation channel 1-like isoform X1 [Solanum tuberosum]	5.5	1	0.0448784
stu-miR172d-5p	Soltu.DM.02G020660.1	Soltu.DM.02G020660	RecName: Full=Pyrophosphate--fructose 6-phosphate 1-phosphotransferase subunit beta; Short=PFP; AltName: Full=6-phosphofructokinase, pyrophosphate dependent; AltName: Full=PPi-PFK; AltName: Full=Pyrophosphate-dependent 6-phosphofructose-1-kinase	6.5	2	0.993599
novel_272	Soltu.DM.02G020690.1	Soltu.DM.02G020690	PREDICTED: 1-aminocyclopropane-1-carboxylate oxidase-like [Solanum tuberosum]	7	2	0.74468
stu-miR156d-3p	Soltu.DM.02G021400.1	Soltu.DM.02G021400	PREDICTED: uncharacterized protein LOC102603132 [Solanum tuberosum]	5	2	0.538667
stu-miR8035	Soltu.DM.02G021620.1	Soltu.DM.02G021620	PREDICTED: H/ACA ribonucleoprotein complex subunit 4 [Solanum tuberosum]	5.5	2	0.991198
novel_94	Soltu.DM.02G021990.1	Soltu.DM.02G021990	PREDICTED: zinc finger CCCH domain-containing protein 1 [Solanum tuberosum]	4.5	2	0.961373
stu-miR156d-3p	Soltu.DM.02G022090.1	Soltu.DM.02G022090	PREDICTED: CTP synthase-like [Solanum tuberosum]	6.5	2	0.0869967
stu-miR827-5p	Soltu.DM.02G022840.1	Soltu.DM.02G022840	PREDICTED: protein GRIP isoform X1 [Solanum tuberosum]	5	2	0.982581
novel_30	Soltu.DM.02G024140.1	Soltu.DM.02G024140	hypothetical protein CQW23_04998 [Capsicum baccatum]	7	2	0.992663
stu-miR399j-5p	Soltu.DM.02G025260.1	Soltu.DM.02G025260	PREDICTED: U1 small nuclear ribonucleoprotein 70 kDa isoform X1 [Solanum tuberosum]	6.5	2	0.379874
stu-miR399j-5p	Soltu.DM.02G025260.2	Soltu.DM.02G025260	PREDICTED: U1 small nuclear ribonucleoprotein 70 kDa isoform X1 [Solanum tuberosum]	6.5	2	0.351002
stu-miR399j-5p	Soltu.DM.02G025260.3	Soltu.DM.02G025260	PREDICTED: U1 small nuclear ribonucleoprotein 70 kDa isoform X1 [Solanum tuberosum]	6.5	2	0.365602
stu-miR171d-3p	Soltu.DM.02G025460.1	Soltu.DM.02G025460	PREDICTED: scarecrow-like protein 15 [Solanum tuberosum]	2	2	0.022497
stu-miR171a-3p	Soltu.DM.02G025460.1	Soltu.DM.02G025460	PREDICTED: scarecrow-like protein 15 [Solanum tuberosum]	1	2	0.0659842
novel_71	Soltu.DM.02G027150.1	Soltu.DM.02G027150	PREDICTED: uncharacterized protein DDB_G0290685 isoform X1 [Solanum tuberosum]	6	2	0.984097
novel_101	Soltu.DM.02G027300.1	Soltu.DM.02G027300	PREDICTED: GTP-binding protein At3g49725, chloroplastic isoform X2 [Solanum tuberosum]	7	2	0.84167
stu-miR396-5p	Soltu.DM.02G027350.1	Soltu.DM.02G027350	PREDICTED: growth-regulating factor 1-like [Solanum tuberosum]	4	0	0.00174742
stu-miR8036-5p	Soltu.DM.02G027820.1	Soltu.DM.02G027820	PREDICTED: LOB domain-containing protein 37 [Solanum tuberosum]	6.5	2	0.336065
stu-miR171d-3p	Soltu.DM.02G028210.1	Soltu.DM.02G028210	PREDICTED: microtubule-associated protein RP/EB family member 1C [Solanum tuberosum]	6	2	0.801215
stu-miR172d-3p	Soltu.DM.02G028420.1	Soltu.DM.02G028420	PREDICTED: floral homeotic protein APETALA 2 [Solanum tuberosum]	1	0	0.000874093
stu-miR8038a-3p	Soltu.DM.02G028600.1	Soltu.DM.02G028600	PREDICTED: DNA mismatch repair protein MLH3 isoform X1 [Capsicum annuum]	7	2	0.921797
stu-miR482a-3p	Soltu.DM.02G028840.1	Soltu.DM.02G028840	PREDICTED: phenylalanine--tRNA ligase alpha subunit, cytoplasmic-like [Solanum tuberosum]	5	2	0.756039
stu-miR8038a-3p	Soltu.DM.02G028880.1	Soltu.DM.02G028880	PREDICTED: caltractin [Solanum tuberosum]	6.5	2	0.918156
novel_1	Soltu.DM.02G029660.1	Soltu.DM.02G029660	PREDICTED: extra-large guanine nucleotide-binding protein 1 [Solanum tuberosum]	5.5	2	0.923556
stu-miR5304-3p	Soltu.DM.02G031220.1	Soltu.DM.02G031220	PREDICTED: tRNA (guanosine(18)-2'-O)-methyltransferase isoform X2 [Solanum tuberosum]	5.5	2	0.336065
stu-miR390-3p	Soltu.DM.02G031760.1	Soltu.DM.02G031760	PREDICTED: 60S ribosomal protein L34-like [Solanum tuberosum]	7	2	0.984097
stu-miR8043	Soltu.DM.02G031790.1	Soltu.DM.02G031790	PREDICTED: cullin-3A-like isoform X1 [Solanum tuberosum]	7	2	0.238943
stu-miR156h-3p	Soltu.DM.02G033110.1	Soltu.DM.02G033110	PREDICTED: ATP-dependent RNA helicase-like protein DB10 [Solanum tuberosum]	7	2	0.166425
stu-miR482a-3p	Soltu.DM.02G033360.1	Soltu.DM.02G033360	PREDICTED: heterogeneous nuclear ribonucleoprotein 1 isoform X2 [Solanum tuberosum]	7	2	0.166425
stu-miR8049-3p	Soltu.DM.02G033360.1	Soltu.DM.02G033360	PREDICTED: heterogeneous nuclear ribonucleoprotein 1 isoform X2 [Solanum tuberosum]	7	2	0.766892
stu-miR6026-3p	Soltu.DM.02G034200.1	Soltu.DM.02G034200	B2 protein isoform X1 [Solanum lycopersicum]	6	2	0.818509
novel_247	Soltu.DM.03G000330.1	Soltu.DM.03G000330	ATP sulfurylase 1, chloroplastic-like [Solanum tuberosum]	7	2	0.127614
stu-miR395a	Soltu.DM.03G000340.1	Soltu.DM.03G000340	PREDICTED: ATP sulfurylase 1, chloroplastic-like [Solanum tuberosum]	3.5	2	0.107537
stu-miR5304-3p	Soltu.DM.03G000340.2	Soltu.DM.03G000340	PREDICTED: ATP sulfurylase 1, chloroplastic-like [Solanum tuberosum]	7	2	0.256065
stu-miR6024-3p	Soltu.DM.03G002070.1	Soltu.DM.03G002070	PREDICTED: origin of replication complex subunit 1A-like [Solanum tuberosum]	6.5	2	0.994665
stu-miR8044-3p	Soltu.DM.03G002560.1	Soltu.DM.03G002560	PREDICTED: pentatricopeptide repeat-containing protein At1g55890, mitochondrial-like [Solanum tuberosum]	6	2	0.750424
stu-miR167c-5p	Soltu.DM.03G003160.1	Soltu.DM.03G003160	PREDICTED: auxin response factor 8-like isoform X1 [Solanum tuberosum]	5	2	0.305153
stu-miR167c-5p	Soltu.DM.03G003160.2	Soltu.DM.03G003160	PREDICTED: auxin response factor 8-like isoform X1 [Solanum tuberosum]	5	2	0.256065
stu-miR172d-3p	Soltu.DM.03G005770.1	Soltu.DM.03G005770	PREDICTED: AP2-like ethylene-responsive transcription factor TOE3 [Solanum tuberosum]	1	1	0.000603984
stu-miR8048-5p	Soltu.DM.03G006360.1	Soltu.DM.03G006360	PREDICTED: protein CROWDED NUCLEI 1-like isoform X1 [Solanum tuberosum]	3	2	0.221428
novel_180	Soltu.DM.03G008420.1	Soltu.DM.03G008420	PREDICTED: carbon catabolite repressor protein 4 homolog 1-like [Solanum tuberosum]	7	2	0.305153
novel_102	Soltu.DM.03G009230.1	Soltu.DM.03G009230	Glycoside hydrolase [Parasponia andersonii]	5	2	0.84167
stu-miR8048-5p	Soltu.DM.03G009310.1	Soltu.DM.03G009310	PREDICTED: serine/threonine-protein kinase Nek6-like [Solanum tuberosum]	6	2	0.999668
stu-miR156h-3p	Soltu.DM.03G009680.1	Soltu.DM.03G009680	PREDICTED: polyol transporter 5-like [Solanum tuberosum]	6	2	0.0869967
novel_89	Soltu.DM.03G010160.1	Soltu.DM.03G010160	PREDICTED: small G protein signaling modulator 1-like isoform X1 [Solanum tuberosum]	4.5	2	0.528049
stu-miR8038a-5p	Soltu.DM.03G010780.1	Soltu.DM.03G010780	PREDICTED: uncharacterized protein LOC102596447 [Solanum tuberosum]	7	2	0.393825
novel_150	Soltu.DM.03G012480.1	Soltu.DM.03G012480	PREDICTED: protein phosphatase 2C 37-like [Solanum tuberosum]	4	2	0.0659842
novel_40	Soltu.DM.03G013550.1	Soltu.DM.03G013550	PREDICTED: protein NETWORKED 4B [Solanum tuberosum]	7	2	0.996376
novel_40	Soltu.DM.03G013550.2	Soltu.DM.03G013550	PREDICTED: protein NETWORKED 4B [Solanum tuberosum]	7	2	0.996458
stu-miR482a-3p	Soltu.DM.03G013760.1	Soltu.DM.03G013760	PREDICTED: translocase of chloroplast 34, chloroplastic [Solanum tuberosum]	6	2	0.858696
stu-miR397-5p	Soltu.DM.03G013760.1	Soltu.DM.03G013760	PREDICTED: translocase of chloroplast 34, chloroplastic [Solanum tuberosum]	5	2	0.86802
stu-miR8038a-5p	Soltu.DM.03G014080.1	Soltu.DM.03G014080	PREDICTED: ATP-dependent DNA helicase SRS2-like protein At4g25120 [Solanum tuberosum]	5.5	2	0.787172
stu-miR482b-3p	Soltu.DM.03G016010.2	Soltu.DM.03G016010	PREDICTED: peptidyl-prolyl cis-trans isomerase FKBP53 [Solanum tuberosum]	7	2	0.272801
stu-miR6026-3p	Soltu.DM.03G016210.1	Soltu.DM.03G016210	PREDICTED: DEAD-box ATP-dependent RNA helicase 7-like [Solanum tuberosum]	6	2	0.672066
novel_94	Soltu.DM.03G016310.1	Soltu.DM.03G016310	PREDICTED: receptor-like serine/threonine-protein kinase At2g45590 [Solanum tuberosum]	7	2	0.289161
stu-miR827-5p	Soltu.DM.03G017880.1	Soltu.DM.03G017880	PREDICTED: cleavage and polyadenylation specificity factor subunit 2 [Solanum tuberosum]	6	2	0.916272
stu-miR482d-3p	Soltu.DM.03G018390.1	Soltu.DM.03G018390	putative septum site-determining protein minD homolog, chloroplastic [Solanum tuberosum]	6	2	0.918156
novel_99	Soltu.DM.03G020300.2	Soltu.DM.03G020300	PREDICTED: neurofilament medium polypeptide-like [Solanum tuberosum]	5	2	0.256065
stu-miR482c	Soltu.DM.03G020400.1	Soltu.DM.03G020400	PREDICTED: alanine--tRNA ligase [Solanum tuberosum]	6.5	2	0.707331
stu-miR172e-5p	Soltu.DM.03G020400.1	Soltu.DM.03G020400	PREDICTED: alanine--tRNA ligase [Solanum tuberosum]	5.5	2	0.906183
novel_94	Soltu.DM.03G020440.1	Soltu.DM.03G020440	PREDICTED: nucleolar MIF4G domain-containing protein 1 isoform X2 [Solanum tuberosum];PREDICTED: nucleolar MIF4G domain-containing protein 1 isoform X1 [Solanum tuberosum]	5	2	0.999452
novel_94	Soltu.DM.03G020440.3	Soltu.DM.03G020440	PREDICTED: nucleolar MIF4G domain-containing protein 1 isoform X2 [Solanum tuberosum];PREDICTED: nucleolar MIF4G domain-containing protein 1 isoform X1 [Solanum tuberosum]	5	2	0.999372
novel_3	Soltu.DM.03G021710.1	Soltu.DM.03G021710	PREDICTED: growth-regulating factor 3 [Solanum tuberosum]	4	0	0.00407257
stu-miR171d-3p	Soltu.DM.03G021950.1	Soltu.DM.03G021950	PREDICTED: molybdate-anion transporter-like [Solanum tuberosum]	5	2	0.289161
stu-miR171a-3p	Soltu.DM.03G021950.2	Soltu.DM.03G021950	PREDICTED: molybdate-anion transporter-like [Solanum tuberosum]	6.5	2	0.459011
stu-miR171d-3p	Soltu.DM.03G021950.3	Soltu.DM.03G021950	PREDICTED: molybdate-anion transporter-like [Solanum tuberosum]	5	2	0.272801
stu-miR171a-3p	Soltu.DM.03G021950.3	Soltu.DM.03G021950	PREDICTED: molybdate-anion transporter-like [Solanum tuberosum]	6.5	2	0.446561
novel_170	Soltu.DM.03G021950.3	Soltu.DM.03G021950	PREDICTED: molybdate-anion transporter-like [Solanum tuberosum]	5.5	2	0.351002
stu-miR5304-3p	Soltu.DM.03G022250.1	Soltu.DM.03G022250	PREDICTED: KH domain-containing protein At4g18375 [Solanum tuberosum]	7	2	0.686655
stu-miR167b-3p	Soltu.DM.03G022420.1	Soltu.DM.03G022420	PREDICTED: protein DEFECTIVE IN MERISTEM SILENCING 3-like [Solanum tuberosum]	6	2	0.992828
stu-miR482c	Soltu.DM.03G022810.1	Soltu.DM.03G022810	PREDICTED: ATP-dependent zinc metalloprotease FTSH 11, chloroplastic/mitochondrial [Solanum tuberosum]	7	2	0.726643
stu-miR482c	Soltu.DM.03G022810.2	Soltu.DM.03G022810	PREDICTED: ATP-dependent zinc metalloprotease FTSH 11, chloroplastic/mitochondrial [Solanum tuberosum]	7	2	0.732792
novel_30	Soltu.DM.03G023300.1	Soltu.DM.03G023300	PREDICTED: protein SGT1 homolog [Solanum tuberosum]	7	2	0.987618
stu-miR156e	Soltu.DM.03G024350.1	Soltu.DM.03G024350	DELLA protein RGL1-like [Solanum pennellii]	7	0	0.0374656
stu-miR167a-3p	Soltu.DM.03G025130.1	Soltu.DM.03G025130	PREDICTED: autophagy-related protein 16-like isoform X1 [Solanum tuberosum]	4	2	0.127614
stu-miR162a-3p	Soltu.DM.03G025250.3	Soltu.DM.03G025250	PREDICTED: uncharacterized protein LOC102597226 [Solanum tuberosum]	6.5	2	0.707331
stu-miR6026-5p	Soltu.DM.03G026260.1	Soltu.DM.03G026260	PREDICTED: cell division cycle protein 48 homolog [Solanum tuberosum]	7	2	0.203509
stu-miR482a-3p	Soltu.DM.03G026320.1	Soltu.DM.03G026320	PREDICTED: plant UBX domain-containing protein 10-like [Solanum tuberosum]	4	2	0.940483
stu-miR156h-3p	Soltu.DM.03G027940.2	Soltu.DM.03G027940	PREDICTED: uncharacterized protein LOC102586791 [Solanum tuberosum]	5	2	0.433823
stu-miR172b-5p	Soltu.DM.03G029340.1	Soltu.DM.03G029340	PREDICTED: flavonoid 3'-monooxygenase [Solanum tuberosum]	6.5	2	0.990996
stu-miR167b-3p	Soltu.DM.03G029370.1	Soltu.DM.03G029370	PREDICTED: uncharacterized protein LOC102595846 isoform X2 [Solanum tuberosum]	7	2	0.992145
stu-miR3627-3p	Soltu.DM.03G030270.1	Soltu.DM.03G030270	PREDICTED: NAP1-related protein 2 [Solanum tuberosum]	6.5	2	0.365602
novel_105	Soltu.DM.03G031570.1	Soltu.DM.03G031570	PREDICTED: protein TOPLESS-like isoform X1 [Solanum tuberosum]	5	1	0.0244665
novel_156	Soltu.DM.03G031700.1	Soltu.DM.03G031700	PREDICTED: pyrophosphate-energized vacuolar membrane proton pump-like [Solanum tuberosum]	6	2	0.044488
stu-miR171b-3p	Soltu.DM.03G032000.1	Soltu.DM.03G032000	PREDICTED: ubiquitin receptor RAD23b isoform X1 [Solanum tuberosum]	7	2	0.732792
stu-miR479	Soltu.DM.03G032250.1	Soltu.DM.03G032250	PREDICTED: staphylococcal nuclease domain-containing protein 1 [Solanum tuberosum]	5.5	2	0.517187
stu-miR479	Soltu.DM.03G032250.3	Soltu.DM.03G032250	PREDICTED: staphylococcal nuclease domain-containing protein 1 [Solanum tuberosum]	5.5	2	0.528049
stu-miR384-5p	Soltu.DM.03G032520.2	Soltu.DM.03G032520	PREDICTED: GDP-mannose 4,6 dehydratase 1 [Solanum tuberosum]	7	2	0.926957
stu-miR8035	Soltu.DM.03G033190.1	Soltu.DM.03G033190	PREDICTED: ras-related protein RABA6a-like [Solanum tuberosum]	3	2	0.997365
novel_274	Soltu.DM.03G033290.1	Soltu.DM.03G033290	PREDICTED: uncharacterized protein LOC107059589 [Solanum tuberosum]	5.5	2	0.995846
stu-miR156f-5p	Soltu.DM.03G034530.1	Soltu.DM.03G034530	PREDICTED: plastidic ATP/ADP-transporter [Solanum tuberosum]	7	2	0.632552
novel_274	Soltu.DM.03G034640.1	Soltu.DM.03G034640	PREDICTED: pyridoxal 5'-phosphate synthase-like subunit PDX1.2 [Solanum tuberosum]	5.5	2	0.999136
stu-miR166b	Soltu.DM.03G035640.1	Soltu.DM.03G035640	PREDICTED: homeobox-leucine zipper protein ATHB-15 [Solanum tuberosum]	3	0	0.000291449
novel_196	Soltu.DM.03G036030.1	Soltu.DM.03G036030	PREDICTED: putative F-box/LRR-repeat protein At5g02700 [Solanum tuberosum]	7	2	0.256065
stu-miR8011a-5p	Soltu.DM.03G037350.3	Soltu.DM.03G037350	PREDICTED: dnaJ homolog subfamily B member 6 isoform X2 [Solanum tuberosum];PREDICTED: dnaJ homolog subfamily B member 6 isoform X1 [Solanum tuberosum]	7	2	0.549045
stu-miR482c	Soltu.DM.03G037430.1	Soltu.DM.03G037430	pectin methyl esterase [Solanum tuberosum]	5	2	0.686655
novel_5	Soltu.DM.04G000750.1	Soltu.DM.04G000750	LOW QUALITY PROTEIN: uncharacterized protein LOC107016336 [Solanum pennellii];uncharacterized protein LOC101267108 [Solanum lycopersicum]	5	0	0.0156173
novel_5	Soltu.DM.04G000750.2	Soltu.DM.04G000750	LOW QUALITY PROTEIN: uncharacterized protein LOC107016336 [Solanum pennellii];uncharacterized protein LOC101267108 [Solanum lycopersicum]	5	0	0.0159042
novel_5	Soltu.DM.04G000750.3	Soltu.DM.04G000750	LOW QUALITY PROTEIN: uncharacterized protein LOC107016336 [Solanum pennellii];uncharacterized protein LOC101267108 [Solanum lycopersicum]	5	2	0.732792
stu-miR482e-3p	Soltu.DM.04G001550.1	Soltu.DM.04G001550	PREDICTED: putative late blight resistance protein homolog R1B-17, partial [Solanum tuberosum]	6.5	0	0.0413855
stu-miR482e-3p	Soltu.DM.04G001740.1	Soltu.DM.04G001740	putative late blight resistance protein homolog R1A-10 [Solanum pennellii]	6.5	2	0.966303
stu-miR482e-3p	Soltu.DM.04G001850.1	Soltu.DM.04G001850	putative late blight resistance protein homolog R1A-10 [Solanum pennellii]	6.5	2	0.972543
novel_35	Soltu.DM.04G001860.1	Soltu.DM.04G001860	putative late blight resistance protein homolog R1A-10 [Solanum pennellii]	4	0	0.00116529
stu-miR482e-3p	Soltu.DM.04G001860.1	Soltu.DM.04G001860	putative late blight resistance protein homolog R1A-10 [Solanum pennellii]	6.5	2	0.965527
stu-miR482a-3p	Soltu.DM.04G002180.2	Soltu.DM.04G002180	PREDICTED: TMV resistance protein N-like isoform X1 [Solanum tuberosum]	3.5	0	0.00320128
novel_3	Soltu.DM.04G002440.1	Soltu.DM.04G002440	PREDICTED: putative pentatricopeptide repeat-containing protein At1g12700, mitochondrial [Solanum tuberosum]	6.5	2	0.975495
novel_30	Soltu.DM.04G002560.1	Soltu.DM.04G002560	PREDICTED: zeatin O-glucosyltransferase-like [Solanum tuberosum]	6.5	2	0.991779
stu-miR156f-3p	Soltu.DM.04G004090.1	Soltu.DM.04G004090	PREDICTED: serine/threonine-protein kinase BRI1-like 2 [Solanum tuberosum]	4	2	0.998169
stu-miR5303g	Soltu.DM.04G004280.1	Soltu.DM.04G004280	PREDICTED: plant UBX domain-containing protein 7 [Solanum tuberosum]	7	2	0.995129
stu-miR5303g	Soltu.DM.04G004280.2	Soltu.DM.04G004280	PREDICTED: plant UBX domain-containing protein 7 [Solanum tuberosum]	7	2	0.995017
stu-miR6027	Soltu.DM.04G006280.1	Soltu.DM.04G006280	Rpi protein [Solanum sp. ABPT]	5	1	0.00602345
stu-miR6027	Soltu.DM.04G006450.1	Soltu.DM.04G006450	Rpi protein [Solanum sp. ABPT]	6	2	0.59754
novel_16	Soltu.DM.04G006630.1	Soltu.DM.04G006630	PREDICTED: SWR1 complex subunit 2 [Solanum tuberosum]	6.5	2	0.961373
stu-miR8050-3p	Soltu.DM.04G006780.1	Soltu.DM.04G006780	phosphoenolpyruvate carboxylase kinase 2-like [Solanum tuberosum]	4.5	2	0.289161
stu-miR8048-5p	Soltu.DM.04G007670.1	Soltu.DM.04G007670	Peptidyl-prolyl cis-trans isomerase FKBP4 [Capsicum chinense]	6.5	2	0.98895
stu-miR408b-3p	Soltu.DM.04G008800.1	Soltu.DM.04G008800	PREDICTED: THO complex subunit 4D isoform X1 [Solanum tuberosum]	4.5	2	0.569107
stu-miR408b-3p	Soltu.DM.04G008800.2	Soltu.DM.04G008800	PREDICTED: THO complex subunit 4D isoform X1 [Solanum tuberosum]	4.5	2	0.559191
stu-miR408b-3p	Soltu.DM.04G008800.3	Soltu.DM.04G008800	PREDICTED: THO complex subunit 4D isoform X1 [Solanum tuberosum]	4.5	2	0.549045
stu-miR8050-3p	Soltu.DM.04G008860.1	Soltu.DM.04G008860	PREDICTED: glutamine synthetase cytosolic isozyme 1-1 [Solanum tuberosum]	6.5	2	0.707331
stu-miR8047	Soltu.DM.04G010770.1	Soltu.DM.04G010770	PREDICTED: zinc-metallopeptidase, peroxisomal-like [Solanum tuberosum]	6.5	2	0.976586
novel_94	Soltu.DM.04G010910.1	Soltu.DM.04G010910	PREDICTED: uncharacterized protein LOC102602163 [Solanum tuberosum]	6	2	0.997701
stu-miR162a-3p	Soltu.DM.04G011600.1	Soltu.DM.04G011600	PREDICTED: U4/U6 small nuclear ribonucleoprotein PRP4-like protein [Solanum tuberosum]	4.5	2	0.0659842
stu-miR482e-3p	Soltu.DM.04G012390.1	Soltu.DM.04G012390	putative late blight resistance protein homolog R1A-10 [Solanum pennellii]	6.5	1	0.0888444
novel_66	Soltu.DM.04G013110.1	Soltu.DM.04G013110	PREDICTED: spermidine synthase 1 [Solanum tuberosum]	6.5	2	0.044488
stu-miR156a	Soltu.DM.04G015140.2	Soltu.DM.04G015140	PREDICTED: squamosa promoter-binding-like protein 12 isoform X1 [Solanum tuberosum];PREDICTED: squamosa promoter-binding-like protein 12 isoform X2 [Solanum tuberosum]	2	0	0.000582814
stu-miR8048-5p	Soltu.DM.04G015360.1	Soltu.DM.04G015360	PREDICTED: CCR4-NOT transcription complex subunit 11 [Solanum tuberosum]	7	2	0.969926
novel_5	Soltu.DM.04G017970.1	Soltu.DM.04G017970	PREDICTED: ATPase GET3-like isoform X1 [Solanum tuberosum];PREDICTED: ATPase GET3-like isoform X2 [Solanum tuberosum]	5	0	0.016191
novel_5	Soltu.DM.04G017970.2	Soltu.DM.04G017970	PREDICTED: ATPase GET3-like isoform X1 [Solanum tuberosum];PREDICTED: ATPase GET3-like isoform X2 [Solanum tuberosum]	5	0	0.0153303
novel_263	Soltu.DM.04G018720.1	Soltu.DM.04G018720	PREDICTED: uncharacterized protein sll0005 [Solanum tuberosum]	6.5	2	0.916272
novel_274	Soltu.DM.04G019100.1	Soltu.DM.04G019100	PREDICTED: regulator of nonsense transcripts UPF2 [Solanum tuberosum]	5	2	0.957693
stu-miR172b-3p	Soltu.DM.04G019140.1	Soltu.DM.04G019140	PREDICTED: ethylene-responsive transcription factor RAP2-7 isoform X1 [Solanum tuberosum];PREDICTED: ethylene-responsive transcription factor RAP2-7 isoform X2 [Solanum tuberosum]	2	0	0.000582814
stu-miR172b-3p	Soltu.DM.04G019140.2	Soltu.DM.04G019140	PREDICTED: ethylene-responsive transcription factor RAP2-7 isoform X1 [Solanum tuberosum];PREDICTED: ethylene-responsive transcription factor RAP2-7 isoform X2 [Solanum tuberosum]	2	0	0.00116529
stu-miR172b-3p	Soltu.DM.04G019140.3	Soltu.DM.04G019140	PREDICTED: ethylene-responsive transcription factor RAP2-7 isoform X1 [Solanum tuberosum];PREDICTED: ethylene-responsive transcription factor RAP2-7 isoform X2 [Solanum tuberosum]	2	0	0.000874093
stu-miR167b-3p	Soltu.DM.04G019190.1	Soltu.DM.04G019190	PREDICTED: sporulation protein RMD1 [Solanum tuberosum]	6	2	0.987333
novel_24	Soltu.DM.04G019280.1	Soltu.DM.04G019280	PREDICTED: uncharacterized protein LOC102601545 [Solanum tuberosum]	6.5	2	0.272801
novel_5	Soltu.DM.04G019510.1	Soltu.DM.04G019510	PREDICTED: protein CHROMATIN REMODELING 20 isoform X1 [Solanum tuberosum]	5.5	2	0.238943
stu-miR408a-3p	Soltu.DM.04G019510.1	Soltu.DM.04G019510	PREDICTED: protein CHROMATIN REMODELING 20 isoform X1 [Solanum tuberosum]	6.5	2	0.801215
novel_102	Soltu.DM.04G019750.1	Soltu.DM.04G019750	PREDICTED: translational activator GCN1 [Solanum tuberosum]	6	2	0.894879
stu-miR171d-5p	Soltu.DM.04G021920.1	Soltu.DM.04G021920	PREDICTED: general transcription factor IIH subunit 2-like isoform X1 [Solanum tuberosum]	6.5	1	0.0320985
novel_175	Soltu.DM.04G024230.1	Soltu.DM.04G024230	PREDICTED: uncharacterized protein LOC102599847 [Solanum tuberosum]	5.5	2	0.221428
stu-miR8033-3p	Soltu.DM.04G025510.1	Soltu.DM.04G025510	PREDICTED: uncharacterized protein LOC102603206 [Solanum tuberosum]	7	2	0.805687
stu-miR408a-3p	Soltu.DM.04G025540.5	Soltu.DM.04G025540	PREDICTED: scarecrow-like protein 1 [Solanum tuberosum]	7	0	0.0101503
stu-miR156d-3p	Soltu.DM.04G027280.1	Soltu.DM.04G027280	ASR4 protein, partial [Solanum chilense]	6	2	0.89246
novel_274	Soltu.DM.04G028250.1	Soltu.DM.04G028250	putative membrane bound NAC transcription factor 2 [Solanum tuberosum]	7	2	0.99971
novel_274	Soltu.DM.04G028250.2	Soltu.DM.04G028250	putative membrane bound NAC transcription factor 2 [Solanum tuberosum]	7	2	0.999636
novel_187	Soltu.DM.04G029160.1	Soltu.DM.04G029160	PREDICTED: uncharacterized WD repeat-containing protein C2A9.03-like [Solanum tuberosum]	6	2	0.538667
stu-miR156f-3p	Soltu.DM.04G029230.1	Soltu.DM.04G029230	PREDICTED: kinesin-related protein 4-like [Solanum tuberosum]	6.5	2	0.997594
stu-miR479	Soltu.DM.04G029720.1	Soltu.DM.04G029720	PREDICTED: putative pentatricopeptide repeat-containing protein At1g77010, mitochondrial [Solanum tuberosum]	6	2	0.640819
stu-miR7122-3p	Soltu.DM.04G031540.1	Soltu.DM.04G031540	PREDICTED: transcription factor bHLH93-like [Solanum tuberosum]	7	2	0.471182
stu-miR7992-3p	Soltu.DM.04G031690.1	Soltu.DM.04G031690	PREDICTED: receptor-like protein kinase HAIKU2 [Solanum tuberosum]	5.5	2	0.446561
novel_3	Soltu.DM.04G032220.1	Soltu.DM.04G032220	PREDICTED: growth-regulating factor 1-like [Solanum tuberosum]	4	0	0.00291067
novel_3	Soltu.DM.04G032220.2	Soltu.DM.04G032220	PREDICTED: growth-regulating factor 1-like [Solanum tuberosum]	4	0	0.00320128
novel_3	Soltu.DM.04G032220.3	Soltu.DM.04G032220	PREDICTED: growth-regulating factor 1-like [Solanum tuberosum]	4	0	0.00174742
stu-miR8048-5p	Soltu.DM.04G032770.1	Soltu.DM.04G032770	PREDICTED: adenine phosphoribosyltransferase 1-like [Solanum tuberosum]	6	2	0.852117
stu-miR8048-5p	Soltu.DM.04G033760.1	Soltu.DM.04G033760	PREDICTED: UDP-glucuronate:xylan alpha-glucuronosyltransferase 2 [Solanum tuberosum]	5	0	0.12523
stu-miR156f-3p	Soltu.DM.04G033780.5	Soltu.DM.04G033780	PREDICTED: protein TIC 22, chloroplastic isoform X1 [Solanum tuberosum]	6	1	0.0137997
stu-miR171d-3p	Soltu.DM.04G035000.1	Soltu.DM.04G035000	PREDICTED: SPX and EXS domain-containing protein 1 isoform X1 [Solanum tuberosum]	6.5	2	0.624096
stu-miR172a-5p	Soltu.DM.04G035290.1	Soltu.DM.04G035290	NA;PREDICTED: putative F-box protein At1g50870 [Solanum tuberosum]	7	1	0.0682469
novel_5	Soltu.DM.04G035680.1	Soltu.DM.04G035680	PREDICTED: proteasome subunit alpha type-1-B-like [Solanum tuberosum]	7	0	0.0124559
stu-miR167a-3p	Soltu.DM.04G035950.1	Soltu.DM.04G035950	PREDICTED: thioredoxin H-type 1 [Solanum tuberosum]	6.5	2	0.86802
stu-miR167a-3p	Soltu.DM.04G035950.2	Soltu.DM.04G035950	PREDICTED: thioredoxin H-type 1 [Solanum tuberosum]	6.5	2	0.855444
novel_40	Soltu.DM.04G036030.2	Soltu.DM.04G036030	PREDICTED: protein WALLS ARE THIN 1 [Solanum tuberosum]	6	2	0.99889
stu-miR8049-3p	Soltu.DM.04G036070.1	Soltu.DM.04G036070	PREDICTED: cysteine proteinase 15A-like [Solanum tuberosum]	5	2	0.0869967
stu-miR8047	Soltu.DM.04G036350.1	Soltu.DM.04G036350	PREDICTED: auxin response factor 5 [Solanum tuberosum]	5.5	2	0.79664
novel_102	Soltu.DM.04G036380.2	Soltu.DM.04G036380	PREDICTED: filament-like plant protein 4 [Solanum tuberosum]	5.5	2	0.986743
novel_34	Soltu.DM.04G036630.1	Soltu.DM.04G036630	beta-tubulin-like protein [Solanum tuberosum]	6	2	0.855444
novel_263	Soltu.DM.04G036710.1	Soltu.DM.04G036710	PREDICTED: endoplasmin homolog [Solanum tuberosum]	6	2	0.965527
novel_34	Soltu.DM.04G036750.1	Soltu.DM.04G036750	PREDICTED: receptor protein kinase CLAVATA1 [Solanum tuberosum]	6	2	0.74468
novel_5	Soltu.DM.04G037500.1	Soltu.DM.04G037500	PREDICTED: uncharacterized protein LOC102592522 [Solanum tuberosum]	4	0	0.00581288
novel_5	Soltu.DM.04G037500.2	Soltu.DM.04G037500	PREDICTED: uncharacterized protein LOC102592522 [Solanum tuberosum]	4	0	0.00610263
novel_5	Soltu.DM.04G037500.3	Soltu.DM.04G037500	PREDICTED: uncharacterized protein LOC102592522 [Solanum tuberosum]	4	0	0.00552304
stu-miR166a-3p	Soltu.DM.04G037540.1	Soltu.DM.04G037540	PREDICTED: pre-rRNA-processing protein TSR1 homolog [Solanum tuberosum]	7	2	0.459011
stu-miR156d-3p	Soltu.DM.04G037890.1	Soltu.DM.04G037890	PREDICTED: dolichyl-diphosphooligosaccharide--protein glycosyltransferase subunit 1A [Solanum tuberosum]	6	2	0.74468
novel_136	Soltu.DM.04G037920.1	Soltu.DM.04G037920	PREDICTED: monosaccharide-sensing protein 2 [Solanum tuberosum]	7	2	0.044488
stu-miR398a-5p	Soltu.DM.05G000700.1	Soltu.DM.05G000700	PREDICTED: pentatricopeptide repeat-containing protein At1g26460, mitochondrial [Solanum tuberosum]	7	2	0.640819
stu-miR156f-5p	Soltu.DM.05G001040.3	Soltu.DM.05G001040	PREDICTED: squamosa promoter-binding-like protein 6 [Solanum tuberosum]	1	2	0.0869967
stu-miR6025	Soltu.DM.05G002130.1	Soltu.DM.05G002130	PREDICTED: putative late blight resistance protein homolog R1B-23 [Solanum tuberosum]	3	0	0.00116529
stu-miR6025	Soltu.DM.05G002130.2	Soltu.DM.05G002130	PREDICTED: putative late blight resistance protein homolog R1B-23 [Solanum tuberosum]	3	0	0.000874093
stu-miR171b-3p	Soltu.DM.05G002430.1	Soltu.DM.05G002430	PREDICTED: protein decapping 5 [Solanum tuberosum]	5.5	2	0.756039
stu-miR6149-5p	Soltu.DM.05G002480.1	Soltu.DM.05G002480	PREDICTED: protein CHUP1, chloroplastic [Solanum tuberosum]	7	2	0.471182
stu-miR827-5p	Soltu.DM.05G002590.1	Soltu.DM.05G002590	PREDICTED: probable leucine-rich repeat receptor-like protein kinase At2g28990 [Solanum tuberosum]	4.5	2	0.986743
stu-miR6027	Soltu.DM.05G002770.1	Soltu.DM.05G002770	PREDICTED: disease resistance protein RPP13-like [Solanum tuberosum]	3	0	0.00870663
stu-miR6027	Soltu.DM.05G002790.1	Soltu.DM.05G002790	PREDICTED: disease resistance protein RPP13-like [Solanum tuberosum]	3	0	0.00957311
stu-miR6027	Soltu.DM.05G002790.2	Soltu.DM.05G002790	PREDICTED: disease resistance protein RPP13-like [Solanum tuberosum]	3	0	0.00928437
stu-miR390-3p	Soltu.DM.05G002820.1	Soltu.DM.05G002820	serine/threonine-protein phosphatase 2A 65 kDa regulatory subunit A beta isoform isoform X1 [Solanum lycopersicum]	7	2	0.974355
stu-miR8011a-5p	Soltu.DM.05G003000.1	Soltu.DM.05G003000	protein MAL2 [Solanum tuberosum]	7	2	0.826583
novel_71	Soltu.DM.05G003280.1	Soltu.DM.05G003280	PREDICTED: glutamine--tRNA ligase [Solanum tuberosum]	5.5	2	0.994288
stu-miR6024-3p	Soltu.DM.05G004870.1	Soltu.DM.05G004870	PREDICTED: putative late blight resistance protein homolog R1A-10 [Solanum tuberosum]	2.5	0	0.00261999
novel_30	Soltu.DM.05G007460.1	Soltu.DM.05G007460	PREDICTED: E3 ubiquitin-protein ligase TRAF7-like [Solanum tuberosum]	4	2	0.693705
stu-miR8039	Soltu.DM.05G009040.1	Soltu.DM.05G009040	PREDICTED: 1,4-dihydroxy-2-naphthoyl-CoA synthase, peroxisomal [Solanum tuberosum]	6.5	2	0.606594
stu-miR6027	Soltu.DM.05G009320.1	Soltu.DM.05G009320	PREDICTED: endoglucanase 25-like [Solanum tuberosum]	7	2	0.89246
stu-miR8044-5p	Soltu.DM.05G009520.2	Soltu.DM.05G009520	PREDICTED: alpha-glucan water dikinase, chloroplastic isoform X1 [Solanum tuberosum]	4.5	2	0.305153
stu-miR7997a	Soltu.DM.05G009830.3	Soltu.DM.05G009830	PREDICTED: AF4/FMR2 family member 4 isoform X3 [Solanum tuberosum];PREDICTED: AF4/FMR2 family member 4 isoform X1 [Solanum tuberosum]	5	2	0.852117
stu-miR156a	Soltu.DM.05G011910.1	Soltu.DM.05G011910	PREDICTED: squamosa promoter-binding-like protein 12 [Solanum tuberosum]	2	0	0.00203836
stu-miR156a	Soltu.DM.05G011910.2	Soltu.DM.05G011910	PREDICTED: squamosa promoter-binding-like protein 12 [Solanum tuberosum]	2	0	0.00232922
stu-miR156a	Soltu.DM.05G011910.3	Soltu.DM.05G011910	PREDICTED: squamosa promoter-binding-like protein 12 [Solanum tuberosum]	2	1	0.00301627
stu-miR156a	Soltu.DM.05G011910.4	Soltu.DM.05G011910	PREDICTED: squamosa promoter-binding-like protein 12 [Solanum tuberosum]	2	2	0.127614
stu-miR384-5p	Soltu.DM.05G011930.1	Soltu.DM.05G011930	PREDICTED: F-box only protein 6 [Solanum tuberosum]	1	0	0.000291449
stu-miR396-5p	Soltu.DM.05G012890.1	Soltu.DM.05G012890	PREDICTED: THO complex subunit 2 [Solanum tuberosum]	4.5	2	0.997594
stu-miR8023	Soltu.DM.05G013380.1	Soltu.DM.05G013380	PREDICTED: nucleolin-like [Solanum tuberosum]	6	2	0.336065
stu-miR482e-3p	Soltu.DM.05G014610.2	Soltu.DM.05G014610	LOW QUALITY PROTEIN: uncharacterized protein LOC107016336 [Solanum pennellii];uncharacterized protein LOC101267108 [Solanum lycopersicum]	3.5	2	0.471182
stu-miR167b-3p	Soltu.DM.05G017300.2	Soltu.DM.05G017300	PREDICTED: acetyl-CoA acetyltransferase, cytosolic 1 [Solanum tuberosum]	6.5	2	0.446561
stu-miR167b-3p	Soltu.DM.05G017300.3	Soltu.DM.05G017300	PREDICTED: acetyl-CoA acetyltransferase, cytosolic 1 [Solanum tuberosum]	6.5	2	0.494708
stu-miR172b-5p	Soltu.DM.05G018710.1	Soltu.DM.05G018710	PREDICTED: glutamate receptor 3.4-like isoform X2 [Solanum tuberosum];PREDICTED: glutamate receptor 3.4-like isoform X1 [Solanum tuberosum]	6.5	2	0.992663
stu-miR6024-3p	Soltu.DM.05G019170.1	Soltu.DM.05G019170	PREDICTED: protein HUA ENHANCER 2-like [Solanum tuberosum]	6.5	2	0.750424
stu-miR7985	Soltu.DM.05G020500.3	Soltu.DM.05G020500	PREDICTED: serine carboxypeptidase-like 2 isoform X1 [Solanum tuberosum];PREDICTED: serine carboxypeptidase-like 18 isoform X4 [Solanum tuberosum]	2	2	0.044488
stu-miR398a-3p	Soltu.DM.05G021870.1	Soltu.DM.05G021870	PREDICTED: inositol-3-phosphate synthase [Solanum tuberosum]	5.5	2	0.238943
stu-miR482c	Soltu.DM.05G022540.1	Soltu.DM.05G022540	PREDICTED: clathrin heavy chain 1-like [Solanum tuberosum]	6.5	2	0.578801
stu-miR477a-5p	Soltu.DM.05G022700.1	Soltu.DM.05G022700	PREDICTED: uncharacterized acetyltransferase At3g50280-like [Solanum tuberosum]	6	2	0.549045
stu-miR319a-5p	Soltu.DM.05G023010.1	Soltu.DM.05G023010	PREDICTED: protein phosphatase 2C 37-like [Solanum tuberosum]	6.5	2	0.648899
stu-miR8043	Soltu.DM.05G023240.1	Soltu.DM.05G023240	PREDICTED: squamosa promoter-binding-like protein 1 [Solanum tuberosum]	7	2	0.656798
stu-miR8038a-5p	Soltu.DM.05G023290.1	Soltu.DM.05G023290	PREDICTED: dihydrolipoyl dehydrogenase 1, mitochondrial [Solanum tuberosum]	7	2	0.664519
stu-miR6149-5p	Soltu.DM.05G023510.1	Soltu.DM.05G023510	PREDICTED: chaperonin CPN60-2, mitochondrial [Solanum tuberosum]	7	2	0.528049
stu-miR6149-5p	Soltu.DM.05G023510.2	Soltu.DM.05G023510	PREDICTED: chaperonin CPN60-2, mitochondrial [Solanum tuberosum]	7	2	0.538667
novel_28	Soltu.DM.05G023710.1	Soltu.DM.05G023710	pleiotropic drug resistance protein 1-like [Solanum lycopersicum]	6	2	0.987042
stu-miR3627-3p	Soltu.DM.05G023980.1	Soltu.DM.05G023980	PREDICTED: DNA repair protein RAD50 [Solanum tuberosum]	7	2	0.838026
novel_40	Soltu.DM.05G023990.1	Soltu.DM.05G023990	PREDICTED: serine hydroxymethyltransferase 4 [Solanum tuberosum]	6.5	2	0.976047
stu-miR172d-5p	Soltu.DM.05G024460.1	Soltu.DM.05G024460	PREDICTED: E3 ubiquitin-protein ligase UPL5 [Solanum tuberosum]	6.5	2	0.972543
stu-miR391-3p	Soltu.DM.05G024990.1	Soltu.DM.05G024990	PREDICTED: actin-58 [Solanum tuberosum]	4.5	2	0.494708
stu-miR8048-3p	Soltu.DM.05G025540.2	Soltu.DM.05G025540	PREDICTED: uncharacterized protein LOC102590182 [Solanum tuberosum]	6.5	2	0.834298
novel_232	Soltu.DM.05G025800.1	Soltu.DM.05G025800	PREDICTED: 40S ribosomal protein S17 [Solanum tuberosum]	7	2	0.588277
novel_232	Soltu.DM.05G025800.2	Soltu.DM.05G025800	PREDICTED: 40S ribosomal protein S17 [Solanum tuberosum]	7	2	0.59754
stu-miR396-3p	Soltu.DM.05G026140.3	Soltu.DM.05G026140	PREDICTED: protein BTR1-like isoform X2 [Solanum tuberosum];PREDICTED: protein BTR1-like isoform X1 [Solanum tuberosum]	7	2	0.79196
stu-miR8035	Soltu.DM.05G026330.1	Soltu.DM.05G026330	PREDICTED: probable protein S-acyltransferase 15 [Solanum tuberosum]	5.5	2	0.648899
novel_95	Soltu.DM.05G027000.1	Soltu.DM.05G027000	PREDICTED: T-complex protein 1 subunit gamma [Solanum tuberosum]	6	2	0.365602
stu-miR167d-3p	Soltu.DM.05G027080.2	Soltu.DM.05G027080	PREDICTED: probable LRR receptor-like serine/threonine-protein kinase At5g63710 isoform X1 [Solanum tuberosum]	6.5	2	0.984804
stu-miR8046-5p	Soltu.DM.05G027270.1	Soltu.DM.05G027270	PREDICTED: alcohol dehydrogenase 1B [Solanum tuberosum]	6	2	0.578801
stu-miR477b-3p	Soltu.DM.06G000230.1	Soltu.DM.06G000230	PREDICTED: pentatricopeptide repeat-containing protein At2g31400, chloroplastic [Solanum tuberosum]	4.5	2	0.0869967
stu-miR8015-3p	Soltu.DM.06G000230.1	Soltu.DM.06G000230	PREDICTED: pentatricopeptide repeat-containing protein At2g31400, chloroplastic [Solanum tuberosum]	6.5	2	0.256065
stu-miR6149-3p	Soltu.DM.06G000670.1	Soltu.DM.06G000670	PREDICTED: probable acyl-activating enzyme 1, peroxisomal [Solanum tuberosum]	6.5	2	0.569107
stu-miR393-5p	Soltu.DM.06G000790.1	Soltu.DM.06G000790	PREDICTED: protein TRANSPORT INHIBITOR RESPONSE 1-like isoform X1 [Solanum tuberosum]	2	0	0.000291449
novel_35	Soltu.DM.06G000830.1	Soltu.DM.06G000830	PREDICTED: putative late blight resistance protein homolog R1B-17 [Solanum tuberosum]	1.5	0	0.00174742
novel_35	Soltu.DM.06G000960.1	Soltu.DM.06G000960	late blight resistance protein Rpi-blb2 [Solanum bulbocastanum]	1.5	2	0.107537
stu-miR7997a	Soltu.DM.06G002080.1	Soltu.DM.06G002080	PREDICTED: WD repeat-containing protein 70 [Solanum tuberosum]	6.5	2	0.946883
stu-miR482c	Soltu.DM.06G002380.2	Soltu.DM.06G002380	putative G3BP-like protein isoform X2 [Solanum lycopersicum];putative G3BP-like protein isoform X1 [Solanum lycopersicum]	4.5	2	0.365602
novel_274	Soltu.DM.06G005440.1	Soltu.DM.06G005440	PREDICTED: protein NRT1/ PTR FAMILY 3.1-like [Solanum tuberosum]	5.5	2	0.99997
novel_274	Soltu.DM.06G005440.2	Soltu.DM.06G005440	PREDICTED: protein NRT1/ PTR FAMILY 3.1-like [Solanum tuberosum]	5.5	2	0.999981
stu-miR530	Soltu.DM.06G009030.1	Soltu.DM.06G009030	PREDICTED: protein HESO1 [Solanum tuberosum]	6.5	2	0.941822
novel_53	Soltu.DM.06G010060.1	Soltu.DM.06G010060	PREDICTED: trihelix transcription factor ASIL2 [Solanum tuberosum]	6	2	0.738804
novel_40	Soltu.DM.06G010240.1	Soltu.DM.06G010240	PREDICTED: cytosolic endo-beta-N-acetylglucosaminidase 1 isoform X1 [Solanum tuberosum]	6	2	0.974355
stu-miR399j-5p	Soltu.DM.06G010380.3	Soltu.DM.06G010380	PREDICTED: biotin carboxyl carrier protein of acetyl-CoA carboxylase [Solanum tuberosum]	4.5	2	0.686655
novel_232	Soltu.DM.06G011920.1	Soltu.DM.06G011920	PREDICTED: aminoacyl tRNA synthase complex-interacting multifunctional protein 1 isoform X2 [Solanum tuberosum];aminoacyl tRNA synthase complex-interacting multifunctional protein 1 isoform X3 [Solanum lycopersicum]	4.5	2	0.044488
stu-miR6149-3p	Soltu.DM.06G012180.2	Soltu.DM.06G012180	PREDICTED: superoxide dismutase [Fe], chloroplastic isoform X2 [Solanum tuberosum];PREDICTED: superoxide dismutase [Fe], chloroplastic isoform X1 [Solanum tuberosum]	6	1	0.00181086
stu-miR6149-3p	Soltu.DM.06G012180.3	Soltu.DM.06G012180	PREDICTED: superoxide dismutase [Fe], chloroplastic isoform X2 [Solanum tuberosum];PREDICTED: superoxide dismutase [Fe], chloroplastic isoform X1 [Solanum tuberosum]	6	2	0.203509
stu-miR6149-3p	Soltu.DM.06G012180.6	Soltu.DM.06G012180	PREDICTED: superoxide dismutase [Fe], chloroplastic isoform X2 [Solanum tuberosum];PREDICTED: superoxide dismutase [Fe], chloroplastic isoform X1 [Solanum tuberosum]	6	0	0.000291449
stu-miR162a-5p	Soltu.DM.06G012750.1	Soltu.DM.06G012750	PREDICTED: DEAD-box ATP-dependent RNA helicase 7-like [Solanum tuberosum]	6.5	2	0.624096
stu-miR167c-5p	Soltu.DM.06G012940.1	Soltu.DM.06G012940	PREDICTED: protein DETOXIFICATION 49-like [Solanum tuberosum]	2.5	0	0.00523311
novel_101	Soltu.DM.06G012970.1	Soltu.DM.06G012970	PREDICTED: BAG family molecular chaperone regulator 1-like [Solanum tuberosum]	6.5	2	0.939113
stu-miR8035	Soltu.DM.06G013460.1	Soltu.DM.06G013460	Heat shock protein Hsp90 family [Macleaya cordata]	6	2	0.107537
stu-miR395a	Soltu.DM.06G013470.1	Soltu.DM.06G013470	PREDICTED: protein REVEILLE 6 [Solanum tuberosum]	6.5	2	0.777262
stu-miR156f-3p	Soltu.DM.06G013920.1	Soltu.DM.06G013920	PREDICTED: RNA-binding protein 2-like isoform X1 [Solanum tuberosum]	5.5	2	0.998668
stu-miR171d-5p	Soltu.DM.06G014770.1	Soltu.DM.06G014770	PREDICTED: syntaxin-related protein KNOLLE [Solanum tuberosum]	7	2	0.420793
stu-miR171b-3p	Soltu.DM.06G018310.1	Soltu.DM.06G018310	coiled-coil domain-containing protein 97 [Solanum pennellii]	6	2	0.446561
stu-miR8005b-5p	Soltu.DM.06G018800.1	Soltu.DM.06G018800	PREDICTED: syntaxin-22-like [Solanum tuberosum]	6	2	0.221428
stu-miR319a-5p	Soltu.DM.06G020250.1	Soltu.DM.06G020250	uncharacterized protein LOC102590219 [Solanum tuberosum]	5	2	0.845231
stu-miR1919-5p	Soltu.DM.06G023400.1	Soltu.DM.06G023400	PREDICTED: N-alpha-acetyltransferase 16, NatA auxiliary subunit-like [Solanum tuberosum]	4	2	0.336065
novel_9	Soltu.DM.06G024960.2	Soltu.DM.06G024960	PREDICTED: eukaryotic peptide chain release factor GTP-binding subunit ERF3A-like isoform X2 [Solanum tuberosum];PREDICTED: eukaryotic peptide chain release factor GTP-binding subunit ERF3A-like isoform X4 [Solanum tuberosum];PREDICTED: eukaryotic peptide chain release factor GTP-binding subunit ERF3A-like isoform X1 [Solanum tuberosum];PREDICTED: eukaryotic peptide chain release factor GTP-bindi…	7	2	0.351002
novel_274	Soltu.DM.06G025020.1	Soltu.DM.06G025020	ribosomal protein S7-like protein [Solanum tuberosum]	6	2	0.999774
novel_274	Soltu.DM.06G025020.3	Soltu.DM.06G025020	ribosomal protein S7-like protein [Solanum tuberosum]	6	2	0.99986
stu-miR172c-3p	Soltu.DM.06G025160.2	Soltu.DM.06G025160	PREDICTED: serine/threonine-protein phosphatase 2A 65 kDa regulatory subunit A beta isoform-like isoform X1 [Nicotiana tomentosiformis];PREDICTED: serine/threonine-protein phosphatase 2A 65 kDa regulatory subunit A beta isoform-like [Solanum tuberosum]	4	2	0.974931
novel_34	Soltu.DM.06G025620.1	Soltu.DM.06G025620	PREDICTED: uncharacterized protein LOC107061949 [Solanum tuberosum]	7	2	0.943131
novel_163	Soltu.DM.06G027650.1	Soltu.DM.06G027650	PREDICTED: putative 3,4-dihydroxy-2-butanone kinase [Solanum tuberosum]	6	2	0.0659842
stu-miR8049-3p	Soltu.DM.06G027840.1	Soltu.DM.06G027840	40S ribosomal protein S3a-like [Solanum tuberosum]	7	2	0.588277
stu-miR319a-5p	Soltu.DM.06G027910.4	Soltu.DM.06G027910	PREDICTED: pyruvate dehydrogenase E1 component subunit beta-1, mitochondrial-like [Solanum tuberosum]	6	2	0.904024
stu-miR172e-5p	Soltu.DM.06G028650.1	Soltu.DM.06G028650	60S ribosomal protein L27 [Solanum lycopersicum]	6	2	0.978131
stu-miR827-5p	Soltu.DM.06G028680.1	Soltu.DM.06G028680	GDP-L-galactose phosphorylase 1-like [Solanum tuberosum]	7	2	0.238943
stu-miR398b-3p	Soltu.DM.06G028720.1	Soltu.DM.06G028720	PREDICTED: 40S ribosomal protein S18-like [Nicotiana tomentosiformis]	7	0	0.0101503
novel_1	Soltu.DM.06G029020.1	Soltu.DM.06G029020	PREDICTED: transcription factor GAMYB-like isoform X1 [Solanum tuberosum]	4	2	0.127614
novel_1	Soltu.DM.06G029020.2	Soltu.DM.06G029020	PREDICTED: transcription factor GAMYB-like isoform X1 [Solanum tuberosum]	4	2	0.14724
stu-miR8050-3p	Soltu.DM.06G029490.1	Soltu.DM.06G029490	PREDICTED: transcription factor LHW-like [Solanum tuberosum]	6	2	0.615444
stu-miR156d-3p	Soltu.DM.06G029560.1	Soltu.DM.06G029560	PREDICTED: cytochrome P450 89A2-like [Solanum tuberosum]	4	2	0.750424
stu-miR160a-5p	Soltu.DM.06G030530.1	Soltu.DM.06G030530	PREDICTED: auxin response factor 18-like [Solanum tuberosum]	1	0	0.00291067
stu-miR7991a	Soltu.DM.06G031040.1	Soltu.DM.06G031040	PREDICTED: 125 kDa kinesin-related protein-like [Solanum tuberosum]	7	2	0.351002
novel_63	Soltu.DM.06G031360.1	Soltu.DM.06G031360	PREDICTED: uncharacterized protein LOC102585389 [Solanum tuberosum]	4.5	2	0.606594
novel_3	Soltu.DM.06G031510.3	Soltu.DM.06G031510	PREDICTED: eukaryotic translation initiation factor 3 subunit C-like [Solanum tuberosum];PREDICTED: cytochrome P450 71A9-like [Solanum tuberosum]	6.5	2	0.997539
novel_263	Soltu.DM.06G031750.1	Soltu.DM.06G031750	PREDICTED: serine/threonine-protein phosphatase PP1 isozyme 2 [Solanum tuberosum]	6.5	2	0.955723
stu-miR167b-3p	Soltu.DM.06G031960.1	Soltu.DM.06G031960	PREDICTED: cytosolic enolase 3 [Solanum tuberosum]	6	2	0.873891
stu-miR167c-5p	Soltu.DM.06G032330.1	Soltu.DM.06G032330	PREDICTED: gibberellin 2-beta-dioxygenase 8 [Solanum tuberosum]	7	2	0.901815
stu-miR3627-3p	Soltu.DM.06G032420.1	Soltu.DM.06G032420	PREDICTED: ran-binding protein 1 homolog a-like [Solanum tuberosum]	7	2	0.407462
novel_232	Soltu.DM.06G033810.1	Soltu.DM.06G033810	PREDICTED: transcriptional corepressor LEUNIG_HOMOLOG-like [Solanum tuberosum]	5.5	2	0.965527
novel_5	Soltu.DM.06G033910.1	Soltu.DM.06G033910	PREDICTED: RNA-binding protein FUS [Solanum tuberosum]	7	0	0.0136067
stu-miR156g-3p	Soltu.DM.06G034170.1	Soltu.DM.06G034170	hypothetical protein EUGRSUZ_H02959 [Eucalyptus grandis]	6	2	0.203509
stu-miR8050-3p	Soltu.DM.06G034250.1	Soltu.DM.06G034250	PREDICTED: structural maintenance of chromosomes protein 1 [Solanum tuberosum]	7	2	0.918156
stu-miR482d-3p	Soltu.DM.07G000820.1	Soltu.DM.07G000820	PREDICTED: putative late blight resistance protein homolog R1B-16 [Solanum tuberosum]	6	2	0.750424
novel_274	Soltu.DM.07G001190.1	Soltu.DM.07G001190	PREDICTED: putative GDP-L-fucose synthase 2 [Solanum tuberosum]	5.5	2	0.84167
stu-miR172d-5p	Soltu.DM.07G001910.1	Soltu.DM.07G001910	PREDICTED: ADP-ribosylation factor 1 [Solanum tuberosum]	6	2	0.995238
stu-miR172d-5p	Soltu.DM.07G001910.2	Soltu.DM.07G001910	PREDICTED: ADP-ribosylation factor 1 [Solanum tuberosum]	6	2	0.995129
novel_3	Soltu.DM.07G001920.1	Soltu.DM.07G001920	PREDICTED: galactose oxidase [Solanum tuberosum]	5.5	2	0.994022
novel_191	Soltu.DM.07G002150.1	Soltu.DM.07G002150	PREDICTED: transcription initiation factor TFIID subunit 1 isoform X3 [Solanum tuberosum];PREDICTED: transcription initiation factor TFIID subunit 1 isoform X2 [Solanum tuberosum];PREDICTED: transcription initiation factor TFIID subunit 1 isoform X4 [Solanum tuberosum]	7	2	0.393825
stu-miR8035	Soltu.DM.07G002620.1	Soltu.DM.07G002620	PREDICTED: 116 kDa U5 small nuclear ribonucleoprotein component-like [Solanum tuberosum]	6.5	2	0.538667
novel_134	Soltu.DM.07G002620.1	Soltu.DM.07G002620	PREDICTED: 116 kDa U5 small nuclear ribonucleoprotein component-like [Solanum tuberosum]	7	2	0.14724
novel_134	Soltu.DM.07G002620.2	Soltu.DM.07G002620	PREDICTED: 116 kDa U5 small nuclear ribonucleoprotein component-like [Solanum tuberosum]	7	2	0.166425
stu-miR5303f	Soltu.DM.07G002970.1	Soltu.DM.07G002970	PREDICTED: pyrophosphate-energized vacuolar membrane proton pump-like [Solanum tuberosum]	6.5	2	0.834298
novel_31	Soltu.DM.07G003410.1	Soltu.DM.07G003410	PREDICTED: probable receptor-like protein kinase At5g15080 [Solanum tuberosum]	5.5	2	0.606594
stu-miR391-5p	Soltu.DM.07G003750.1	Soltu.DM.07G003750	PREDICTED: calcium-transporting ATPase 10, plasma membrane-type [Solanum tuberosum]	5.5	0	0.000291449
stu-miR391-5p	Soltu.DM.07G003750.3	Soltu.DM.07G003750	PREDICTED: calcium-transporting ATPase 10, plasma membrane-type [Solanum tuberosum]	5.5	2	0.044488
novel_272	Soltu.DM.07G004240.1	Soltu.DM.07G004240	PREDICTED: probable inactive purple acid phosphatase 27 [Solanum tuberosum]	6	2	0.578801
stu-miR391-3p	Soltu.DM.07G004340.1	Soltu.DM.07G004340	PREDICTED: ABC transporter F family member 4-like [Solanum tuberosum]	4.5	2	0.756039
novel_5	Soltu.DM.07G005840.1	Soltu.DM.07G005840	PREDICTED: disease resistance protein At4g27190-like isoform X1 [Nicotiana tomentosiformis]	3	0	0.00436283
novel_5	Soltu.DM.07G005840.1	Soltu.DM.07G005840	PREDICTED: disease resistance protein At4g27190-like isoform X1 [Nicotiana tomentosiformis]	3	2	0.022497
novel_35	Soltu.DM.07G006220.1	Soltu.DM.07G006220	PREDICTED: uncharacterized protein LOC102592989 [Solanum tuberosum]	5	2	0.538667
stu-miR156f-3p	Soltu.DM.07G006360.1	Soltu.DM.07G006360	PREDICTED: suppressor of mec-8 and unc-52 protein homolog 2 [Solanum tuberosum]	7	2	0.848713
novel_40	Soltu.DM.07G007490.1	Soltu.DM.07G007490	PREDICTED: uncharacterized protein LOC102602783 [Solanum tuberosum]	5	2	0.999919
novel_40	Soltu.DM.07G007560.1	Soltu.DM.07G007560	PREDICTED: uncharacterized protein LOC102603449 [Solanum tuberosum]	6	2	0.995553
stu-miR171a-5p	Soltu.DM.07G010680.1	Soltu.DM.07G010680	PREDICTED: xaa-Pro dipeptidase isoform X1 [Solanum tuberosum]	7	2	0.127614
stu-miR167d-3p	Soltu.DM.07G012160.1	Soltu.DM.07G012160	PREDICTED: UBP1-associated proteins 1C [Solanum tuberosum]	6.5	2	0.991964
stu-miR391-3p	Soltu.DM.07G012200.1	Soltu.DM.07G012200	WD repeat-containing protein VIP3-like [Solanum pennellii]	5.5	2	0.973764
stu-miR396-5p	Soltu.DM.07G012510.1	Soltu.DM.07G012510	PREDICTED: growth-regulating factor 1 [Solanum tuberosum]	4	0	0.000874093
stu-miR530	Soltu.DM.07G012710.1	Soltu.DM.07G012710	PREDICTED: cysteine proteinase 3 [Solanum tuberosum]	6	2	0.882212
stu-miR390-3p	Soltu.DM.07G012970.1	Soltu.DM.07G012970	PREDICTED: uncharacterized protein LOC102582298 [Solanum tuberosum]	6	2	0.995846
stu-miR482d-5p	Soltu.DM.07G013620.1	Soltu.DM.07G013620	PREDICTED: glycogen synthase-like isoform X1 [Solanum tuberosum]	6	2	0.884862
novel_40	Soltu.DM.07G014100.1	Soltu.DM.07G014100	PREDICTED: myosin heavy chain, skeletal muscle [Solanum tuberosum]	4.5	2	0.999032
stu-miR167c-5p	Soltu.DM.07G014330.1	Soltu.DM.07G014330	PREDICTED: auxin response factor 6-like isoform X2 [Solanum tuberosum]	5	0	0.00174742
stu-miR8002-3p	Soltu.DM.07G014610.1	Soltu.DM.07G014610	phosphoglycerate mutase [Solanum tuberosum]	7	2	0.185178
stu-miR1886i-5p	Soltu.DM.07G014620.1	Soltu.DM.07G014620	PREDICTED: WD repeat-containing protein 26-like [Solanum tuberosum]	7	2	0.272801
stu-miR384-5p	Soltu.DM.07G015850.1	Soltu.DM.07G015850	PREDICTED: uncharacterized protein LOC102593432 [Solanum tuberosum]	6	2	0.889985
novel_89	Soltu.DM.07G016390.1	Soltu.DM.07G016390	PREDICTED: plant UBX domain-containing protein 4-like [Solanum tuberosum]	6.5	2	0.672066
novel_129	Soltu.DM.07G016420.2	Soltu.DM.07G016420	PREDICTED: protein NRT1/ PTR FAMILY 6.4-like [Solanum tuberosum]	6.5	2	0.166425
stu-miR393-5p	Soltu.DM.07G016550.1	Soltu.DM.07G016550	PREDICTED: mitochondrial ubiquitin ligase activator of nfkb 1-like [Solanum tuberosum]	7	2	0.351002
stu-miR6027	Soltu.DM.07G017600.1	Soltu.DM.07G017600	putative glycine-rich cell wall structural protein 1 [Solanum pennellii]	7	2	0.937712
novel_116	Soltu.DM.07G017600.1	Soltu.DM.07G017600	putative glycine-rich cell wall structural protein 1 [Solanum pennellii]	7	2	0.517187
novel_170	Soltu.DM.07G017900.1	Soltu.DM.07G017900	PREDICTED: isocitrate lyase [Solanum tuberosum]	7	2	0.494708
novel_42	Soltu.DM.07G019350.1	Soltu.DM.07G019350	PREDICTED: uncharacterized protein LOC102578573 isoform X1 [Solanum tuberosum]	7	2	0.882212
stu-miR399j-5p	Soltu.DM.07G019660.1	Soltu.DM.07G019660	PREDICTED: protein STABILIZED1 [Solanum tuberosum]	7	2	0.879502
stu-miR171d-3p	Soltu.DM.07G019660.1	Soltu.DM.07G019660	PREDICTED: protein STABILIZED1 [Solanum tuberosum]	7	2	0.494708
stu-miR167c-5p	Soltu.DM.07G020220.1	Soltu.DM.07G020220	PREDICTED: TBC1 domain family member 5 homolog A-like [Solanum tuberosum]	6	2	0.772136
stu-miR391-3p	Soltu.DM.07G020920.1	Soltu.DM.07G020920	PREDICTED: serine/threonine-protein kinase EDR1 isoform X1 [Solanum tuberosum];PREDICTED: serine/threonine-protein kinase EDR1 isoform X2 [Solanum tuberosum]	6.5	2	0.995553
stu-miR8050-3p	Soltu.DM.07G022010.1	Soltu.DM.07G022010	PREDICTED: peroxisomal and mitochondrial division factor 2-like [Solanum tuberosum];PREDICTED: transcription factor PAR1 [Solanum tuberosum]	7	2	0.870989
novel_102	Soltu.DM.07G023240.1	Soltu.DM.07G023240	PREDICTED: protein FLX-like 1 [Solanum tuberosum]	4.5	2	0.506076
stu-miR162a-3p	Soltu.DM.07G023760.1	Soltu.DM.07G023760	PREDICTED: protein DJ-1 homolog B [Solanum tuberosum]	5.5	2	0.672066
novel_6	Soltu.DM.07G023850.1	Soltu.DM.07G023850	PREDICTED: transcription factor TCP4-like [Solanum tuberosum]	3	0	0.00174742
novel_1	Soltu.DM.07G023860.1	Soltu.DM.07G023860	uncharacterized protein LOC107025944 isoform X1 [Solanum pennellii]	3.5	1	0.0126073
stu-miR6024-3p	Soltu.DM.07G024420.1	Soltu.DM.07G024420	PREDICTED: putative nuclear RNA export factor SDE5 [Solanum tuberosum]	3	2	0.713915
stu-miR6024-3p	Soltu.DM.07G024420.2	Soltu.DM.07G024420	PREDICTED: putative nuclear RNA export factor SDE5 [Solanum tuberosum]	3	2	0.720351
stu-miR479	Soltu.DM.07G025200.1	Soltu.DM.07G025200	PREDICTED: uncharacterized protein LOC102580459 [Solanum tuberosum]	4	2	0.14724
stu-miR171d-3p	Soltu.DM.07G025200.1	Soltu.DM.07G025200	PREDICTED: uncharacterized protein LOC102580459 [Solanum tuberosum]	7	2	0.606594
novel_274	Soltu.DM.07G025540.1	Soltu.DM.07G025540	polyubiquitin-like [Helianthus annuus]	7	2	0.999522
novel_94	Soltu.DM.07G025930.1	Soltu.DM.07G025930	PREDICTED: protein KRI1 homolog [Solanum tuberosum]	7	2	0.996691
stu-miR167d-3p	Soltu.DM.07G026180.1	Soltu.DM.07G026180	PREDICTED: purple acid phosphatase 18 [Solanum tuberosum]	7	2	0.686655
stu-miR167d-3p	Soltu.DM.07G027440.1	Soltu.DM.07G027440	PREDICTED: cellulose synthase-like protein E1 [Solanum tuberosum]	6	2	0.899555
novel_16	Soltu.DM.07G027620.1	Soltu.DM.07G027620	heat shock cognate protein 80 [Solanum lycopersicum]	6.5	2	0.999909
novel_59	Soltu.DM.08G000330.1	Soltu.DM.08G000330	PREDICTED: protein LITTLE ZIPPER 2-like [Solanum tuberosum]	7	2	0.569107
stu-miR8024a-3p	Soltu.DM.08G000630.1	Soltu.DM.08G000630	PREDICTED: protein transport protein SEC16B homolog [Solanum tuberosum]	6	2	0.289161
stu-miR156f-3p	Soltu.DM.08G001000.1	Soltu.DM.08G001000	plasminogen activator inhibitor 1 RNA-binding protein-like [Solanum tuberosum]	6.5	2	0.98218
stu-miR156f-3p	Soltu.DM.08G001000.2	Soltu.DM.08G001000	plasminogen activator inhibitor 1 RNA-binding protein-like [Solanum tuberosum]	6.5	2	0.979574
stu-miR156f-3p	Soltu.DM.08G003510.2	Soltu.DM.08G003510	PREDICTED: CAX-interacting protein 4 [Solanum tuberosum]	7	2	0.99829
novel_3	Soltu.DM.08G003530.1	Soltu.DM.08G003530	PREDICTED: growth-regulating factor 4-like [Solanum tuberosum]	4	2	0.336065
novel_3	Soltu.DM.08G003530.2	Soltu.DM.08G003530	PREDICTED: growth-regulating factor 4-like [Solanum tuberosum]	4	0	0.00552304
stu-miR8051-5p	Soltu.DM.08G004180.1	Soltu.DM.08G004180	PREDICTED: uncharacterized protein LOC102599907 [Solanum tuberosum]	5	2	0.393825
stu-miR8046-3p	Soltu.DM.08G004860.1	Soltu.DM.08G004860	PREDICTED: nephrocystin-3-like [Solanum tuberosum]	6	2	0.351002
novel_102	Soltu.DM.08G006080.1	Soltu.DM.08G006080	PREDICTED: putative amidohydrolase YtcJ [Solanum tuberosum]	6.5	2	0.993599
stu-miR172b-5p	Soltu.DM.08G006260.1	Soltu.DM.08G006260	PREDICTED: uncharacterized protein LOC102588697 [Solanum tuberosum]	7	2	0.433823
novel_220	Soltu.DM.08G007340.1	Soltu.DM.08G007340	putative transcription factor [Solanum tuberosum]	2.5	0	0.000291449
stu-miR319-3p	Soltu.DM.08G007340.2	Soltu.DM.08G007340	putative transcription factor [Solanum tuberosum]	2	0	0.0014564
stu-miR319-3p	Soltu.DM.08G007340.3	Soltu.DM.08G007340	putative transcription factor [Solanum tuberosum]	2	0	0.000874093
novel_220	Soltu.DM.08G007360.1	Soltu.DM.08G007360	PREDICTED: transcription factor TCP2-like isoform X1 [Solanum tuberosum]	2.5	0	0.000582814
stu-miR319-3p	Soltu.DM.08G007360.2	Soltu.DM.08G007360	PREDICTED: transcription factor TCP2-like isoform X1 [Solanum tuberosum]	2	0	0.00116529
novel_1	Soltu.DM.08G007360.2	Soltu.DM.08G007360	PREDICTED: transcription factor TCP2-like isoform X1 [Solanum tuberosum]	6	2	0.446561
stu-miR8048-5p	Soltu.DM.08G008380.1	Soltu.DM.08G008380	PREDICTED: light-inducible protein CPRF2-like isoform X2 [Solanum tuberosum]	4.5	2	0.968526
stu-miR399a-3p	Soltu.DM.08G011720.1	Soltu.DM.08G011720	PREDICTED: cellulose synthase A catalytic subunit 1 [UDP-forming] [Solanum tuberosum]	6.5	2	0.420793
stu-miR172c-3p	Soltu.DM.08G011800.1	Soltu.DM.08G011800	PREDICTED: polyadenylate-binding protein-interacting protein 7 [Solanum tuberosum]	5.5	2	0.988695
stu-miR7992-3p	Soltu.DM.08G011800.3	Soltu.DM.08G011800	PREDICTED: polyadenylate-binding protein-interacting protein 7 [Solanum tuberosum]	7	2	0.632552
stu-miR7992-3p	Soltu.DM.08G011800.5	Soltu.DM.08G011800	PREDICTED: polyadenylate-binding protein-interacting protein 7 [Solanum tuberosum]	7	2	0.624096
novel_112	Soltu.DM.08G012310.1	Soltu.DM.08G012310	PREDICTED: 40S ribosomal protein S3-3-like [Solanum tuberosum]	7	2	0.351002
novel_263	Soltu.DM.08G014380.3	Soltu.DM.08G014380	PREDICTED: nuclear ribonuclease Z-like isoform X1 [Solanum tuberosum];Ribonuclease Z, chloroplastic [Capsicum baccatum]	7	2	0.648899
stu-miR166a-3p	Soltu.DM.08G014820.1	Soltu.DM.08G014820	PREDICTED: homeobox-leucine zipper protein ATHB-15 [Solanum tuberosum]	3.5	2	0.127614
stu-miR391-3p	Soltu.DM.08G015600.1	Soltu.DM.08G015600	PREDICTED: peptidyl-prolyl cis-trans isomerase CYP95 isoform X1 [Solanum tuberosum];PREDICTED: peptidyl-prolyl cis-trans isomerase CYP95 isoform X3 [Solanum tuberosum]	4	2	0.801215
stu-miR391-3p	Soltu.DM.08G015600.2	Soltu.DM.08G015600	PREDICTED: peptidyl-prolyl cis-trans isomerase CYP95 isoform X1 [Solanum tuberosum];PREDICTED: peptidyl-prolyl cis-trans isomerase CYP95 isoform X3 [Solanum tuberosum]	4	2	0.79664
stu-miR1919-5p	Soltu.DM.08G016270.1	Soltu.DM.08G016270	PREDICTED: uncharacterized protein LOC107058691 [Solanum tuberosum]	2	0	0.0014564
stu-miR1919-5p	Soltu.DM.08G016290.1	Soltu.DM.08G016290	PREDICTED: uncharacterized protein LOC107058691 [Solanum tuberosum]	3.5	2	0.127614
novel_231	Soltu.DM.08G017280.1	Soltu.DM.08G017280	BURP domain-containing protein precursor [Solanum tuberosum]	6	2	0.97316
novel_118	Soltu.DM.08G018430.1	Soltu.DM.08G018430	PREDICTED: beta-1,3-galactosyltransferase 7-like [Solanum tuberosum]	6.5	2	0.305153
novel_118	Soltu.DM.08G018430.2	Soltu.DM.08G018430	PREDICTED: beta-1,3-galactosyltransferase 7-like [Solanum tuberosum]	6.5	2	0.272801
stu-miR8038a-3p	Soltu.DM.08G018810.1	Soltu.DM.08G018810	PREDICTED: uncharacterized protein LOC102586307 [Solanum tuberosum]	4.5	2	0.166425
stu-miR167b-3p	Soltu.DM.08G019450.1	Soltu.DM.08G019450	PREDICTED: eukaryotic translation initiation factor 3 subunit G-like [Solanum tuberosum]	7	2	0.962242
novel_130	Soltu.DM.08G020020.1	Soltu.DM.08G020020	PREDICTED: bifunctional purine biosynthesis protein PurH [Solanum tuberosum]	5.5	2	0.632552
stu-miR3627-5p	Soltu.DM.08G020430.1	Soltu.DM.08G020430	alternative oxidase 1a [Solanum tuberosum]	6	2	0.351002
novel_5	Soltu.DM.08G020590.1	Soltu.DM.08G020590	NBS-LRR resistance protein [Solanum bulbocastanum]	2.5	2	0.0659842
stu-miR482c	Soltu.DM.08G020790.1	Soltu.DM.08G020790	NBS-LRR resistance protein [Solanum bulbocastanum]	4.5	1	0.0143954
novel_3	Soltu.DM.08G021510.1	Soltu.DM.08G021510	growth-regulating factor 4-like [Solanum pennellii]	4	0	0.0049431
stu-miR482c	Soltu.DM.08G021730.1	Soltu.DM.08G021730	PREDICTED: putative disease resistance protein RGA4 [Solanum tuberosum]	4.5	2	0.446561
novel_5	Soltu.DM.08G021730.1	Soltu.DM.08G021730	PREDICTED: putative disease resistance protein RGA4 [Solanum tuberosum]	2.5	0	0.000582814
novel_5	Soltu.DM.08G021730.2	Soltu.DM.08G021730	PREDICTED: putative disease resistance protein RGA4 [Solanum tuberosum]	2.5	0	0.0014564
novel_274	Soltu.DM.08G022540.1	Soltu.DM.08G022540	PREDICTED: uncharacterized protein LOC102603188 [Solanum tuberosum]	7	2	0.998784
stu-miR156g-3p	Soltu.DM.08G022540.1	Soltu.DM.08G022540	PREDICTED: uncharacterized protein LOC102603188 [Solanum tuberosum]	5.5	2	0.882212
stu-miR172c-3p	Soltu.DM.08G022960.1	Soltu.DM.08G022960	PREDICTED: pentatricopeptide repeat-containing protein At5g46580, chloroplastic [Solanum tuberosum]	6	2	0.999735
novel_139	Soltu.DM.08G023540.1	Soltu.DM.08G023540	PREDICTED: uncharacterized protein LOC107062853 [Solanum tuberosum]	6.5	2	0.351002
stu-miR167d-3p	Soltu.DM.08G024600.1	Soltu.DM.08G024600	ribokinase isoform X2 [Solanum lycopersicum];PREDICTED: LOW QUALITY PROTEIN: ribokinase-like [Solanum tuberosum]	6.5	2	0.858696
stu-miR167d-3p	Soltu.DM.08G024600.2	Soltu.DM.08G024600	ribokinase isoform X2 [Solanum lycopersicum];PREDICTED: LOW QUALITY PROTEIN: ribokinase-like [Solanum tuberosum]	6.5	2	0.855444
stu-miR167d-3p	Soltu.DM.08G024600.3	Soltu.DM.08G024600	ribokinase isoform X2 [Solanum lycopersicum];PREDICTED: LOW QUALITY PROTEIN: ribokinase-like [Solanum tuberosum]	6.5	2	0.864982
stu-miR171d-3p	Soltu.DM.08G025130.1	Soltu.DM.08G025130	PREDICTED: scarecrow-like protein 22 [Solanum tuberosum]	3	0	0.000582814
stu-miR171c-3p	Soltu.DM.08G025130.1	Soltu.DM.08G025130	PREDICTED: scarecrow-like protein 22 [Solanum tuberosum]	1.5	2	0.044488
stu-miR8044-3p	Soltu.DM.08G025370.1	Soltu.DM.08G025370	PREDICTED: monocopper oxidase-like protein SKU5 [Solanum tuberosum]	6.5	2	0.79664
stu-miR390-3p	Soltu.DM.08G025930.1	Soltu.DM.08G025930	PREDICTED: peptidyl-tRNA hydrolase ICT1, mitochondrial [Solanum tuberosum]	5	2	0.997594
stu-miR391-3p	Soltu.DM.08G025990.1	Soltu.DM.08G025990	PREDICTED: uncharacterized protein LOC102606051 [Solanum tuberosum]	7	2	0.578801
stu-miR827-3p	Soltu.DM.08G026850.1	Soltu.DM.08G026850	PREDICTED: SPX domain-containing membrane protein At4g22990-like isoform X1 [Solanum tuberosum];PREDICTED: SPX domain-containing membrane protein At4g22990-like isoform X2 [Solanum tuberosum]	3	2	0.0869967
novel_121	Soltu.DM.08G027620.2	Soltu.DM.08G027620	PREDICTED: glutathione S-transferase T1-like [Solanum tuberosum]	7	2	0.433823
novel_30	Soltu.DM.08G028090.1	Soltu.DM.08G028090	PREDICTED: DNA repair helicase XPB1 [Solanum tuberosum]	5.5	2	0.971911
stu-miR3627-3p	Soltu.DM.08G028970.1	Soltu.DM.08G028970	PREDICTED: ethylene-responsive transcription factor ERF061 [Solanum tuberosum]	6	2	0.834298
novel_16	Soltu.DM.08G028980.1	Soltu.DM.08G028980	PREDICTED: uncharacterized protein LOC102589846 [Solanum tuberosum]	6.5	2	0.999929
stu-miR479	Soltu.DM.08G029460.1	Soltu.DM.08G029460	PREDICTED: probable inactive ATP-dependent zinc metalloprotease FTSHI 1, chloroplastic [Solanum tuberosum]	6	2	0.726643
stu-miR172b-5p	Soltu.DM.08G029530.1	Soltu.DM.08G029530	PREDICTED: B2 protein [Solanum tuberosum]	6	2	0.99159
stu-miR167d-3p	Soltu.DM.08G029670.1	Soltu.DM.08G029670	PREDICTED: protein NLP6-like [Solanum tuberosum]	6.5	2	0.946883
stu-miR398a-5p	Soltu.DM.08G029780.3	Soltu.DM.08G029780	PREDICTED: phosphatidylinositol N-acetylglucosaminyltransferase subunit A [Solanum tuberosum]	5.5	2	0.569107
novel_69	Soltu.DM.08G030020.1	Soltu.DM.08G030020	PREDICTED: methionine gamma-lyase-like [Solanum tuberosum]	7	2	0.107537
stu-miR396-5p	Soltu.DM.08G030120.1	Soltu.DM.08G030120	PREDICTED: growth-regulating factor 8-like [Solanum tuberosum]	4	0	0.00378222
novel_16	Soltu.DM.08G030120.2	Soltu.DM.08G030120	PREDICTED: growth-regulating factor 8-like [Solanum tuberosum]	4	0	0.000582814
novel_78	Soltu.DM.08G030210.2	Soltu.DM.08G030210	PREDICTED: ubiquitin carboxyl-terminal hydrolase 9 isoform X1 [Solanum tuberosum];PREDICTED: ubiquitin carboxyl-terminal hydrolase 9 isoform X2 [Solanum tuberosum]	6.5	2	0.022497
novel_78	Soltu.DM.08G030210.3	Soltu.DM.08G030210	PREDICTED: ubiquitin carboxyl-terminal hydrolase 9 isoform X1 [Solanum tuberosum];PREDICTED: ubiquitin carboxyl-terminal hydrolase 9 isoform X2 [Solanum tuberosum]	6.5	2	0.0659842
stu-miR164-3p	Soltu.DM.08G030230.4	Soltu.DM.08G030230	PREDICTED: granule-bound starch synthase 1, chloroplastic/amyloplastic isoform X2 [Solanum tuberosum]	6.5	2	0.672066
stu-miR8033-3p	Soltu.DM.08G030260.1	Soltu.DM.08G030260	PREDICTED: 50S ribosomal protein L11 [Solanum tuberosum]	7	2	0.930206
stu-miR319-5p	Soltu.DM.09G001220.1	Soltu.DM.09G001220	PREDICTED: uncharacterized protein LOC102601639 [Solanum tuberosum]	5.5	2	0.471182
novel_26	Soltu.DM.09G002170.1	Soltu.DM.09G002170	metallothionein-like protein [Solanum tuberosum]	5.5	2	0.107537
stu-miR398b-3p	Soltu.DM.09G002170.1	Soltu.DM.09G002170	metallothionein-like protein [Solanum tuberosum]	5	2	0.0659842
novel_26	Soltu.DM.09G002180.1	Soltu.DM.09G002180	PREDICTED: metallothionein-like protein type 2 B [Solanum tuberosum]	5.5	2	0.0869967
stu-miR398b-3p	Soltu.DM.09G002180.1	Soltu.DM.09G002180	PREDICTED: metallothionein-like protein type 2 B [Solanum tuberosum]	5	2	0.0869967
novel_178	Soltu.DM.09G002520.1	Soltu.DM.09G002520	PREDICTED: eukaryotic translation initiation factor 3 subunit A-like [Solanum tuberosum]	6	2	0.656798
novel_178	Soltu.DM.09G002520.2	Soltu.DM.09G002520	PREDICTED: eukaryotic translation initiation factor 3 subunit A-like [Solanum tuberosum]	6	2	0.648899
stu-miR167b-3p	Soltu.DM.09G002670.1	Soltu.DM.09G002670	PREDICTED: mitochondrial fission protein ELM1-like isoform X1 [Solanum tuberosum]	6	2	0.99545
novel_1	Soltu.DM.09G003200.1	Soltu.DM.09G003200	PREDICTED: uncharacterized protein LOC102603338 [Solanum tuberosum]	7	2	0.672066
novel_94	Soltu.DM.09G004040.1	Soltu.DM.09G004040	PREDICTED: trihelix transcription factor PTL-like [Solanum tuberosum]	6	2	0.997114
novel_232	Soltu.DM.09G004220.2	Soltu.DM.09G004220	PREDICTED: heat stress transcription factor A-3 [Solanum tuberosum]	6.5	2	0.995129
novel_94	Soltu.DM.09G004470.1	Soltu.DM.09G004470	PREDICTED: uncharacterized protein LOC102600206 [Solanum tuberosum]	7	2	0.995653
novel_177	Soltu.DM.09G004500.1	Soltu.DM.09G004500	PREDICTED: F-box protein PP2-A15-like [Solanum tuberosum]	6.5	2	0.14724
stu-miR8048-5p	Soltu.DM.09G004720.1	Soltu.DM.09G004720	PREDICTED: ER membrane protein complex subunit 1 [Solanum tuberosum]	6	2	0.999836
stu-miR8015-3p	Soltu.DM.09G005100.1	Soltu.DM.09G005100	PREDICTED: ankyrin repeat domain-containing protein 1-like [Solanum tuberosum]	6	2	0.588277
stu-miR391-3p	Soltu.DM.09G005280.1	Soltu.DM.09G005280	PREDICTED: probable xyloglucan endotransglucosylase/hydrolase protein 32 [Solanum tuberosum]	7	2	0.365602
stu-miR160a-5p	Soltu.DM.09G005830.1	Soltu.DM.09G005830	PREDICTED: auxin response factor 18-like [Solanum tuberosum]	0.5	0	0.00174742
stu-miR160a-5p	Soltu.DM.09G005830.2	Soltu.DM.09G005830	PREDICTED: auxin response factor 18-like [Solanum tuberosum]	0.5	0	0.0014564
stu-miR172c-3p	Soltu.DM.09G006530.1	Soltu.DM.09G006530	PREDICTED: nuclear transcription factor Y subunit B-10-like isoform X4 [Solanum tuberosum]	6.5	2	0.999967
novel_105	Soltu.DM.09G006570.1	Soltu.DM.09G006570	relative to APETALA2 1 [Solanum tuberosum subsp. andigenum]	2.5	1	0.00241375
novel_105	Soltu.DM.09G006570.2	Soltu.DM.09G006570	relative to APETALA2 1 [Solanum tuberosum subsp. andigenum]	2.5	0	0.0014564
stu-miR8024a-3p	Soltu.DM.09G006670.1	Soltu.DM.09G006670	PREDICTED: adenylate kinase [Solanum tuberosum]	7	2	0.022497
novel_16	Soltu.DM.09G007340.1	Soltu.DM.09G007340	PREDICTED: uncharacterized protein C57A7.06 [Solanum tuberosum]	7	2	0.998698
stu-miR6022	Soltu.DM.09G010080.1	Soltu.DM.09G010080	PREDICTED: CBL-interacting protein kinase 2-like [Solanum tuberosum]	6	2	0.876728
novel_101	Soltu.DM.09G012980.1	Soltu.DM.09G012980	PREDICTED: KH domain-containing protein At2g38610-like [Solanum tuberosum]	7	2	0.365602
stu-miR156d-3p	Soltu.DM.09G013030.2	Soltu.DM.09G013030	PREDICTED: protein TIC110, chloroplastic isoform X1 [Solanum tuberosum];PREDICTED: protein TIC110, chloroplastic isoform X2 [Solanum tuberosum]	7	2	0.777262
novel_231	Soltu.DM.09G015510.1	Soltu.DM.09G015510	PREDICTED: protein FAR1-RELATED SEQUENCE 1-like isoform X1 [Solanum tuberosum]	6.5	1	0.0710573
stu-miR5304-3p	Soltu.DM.09G016540.1	Soltu.DM.09G016540	PREDICTED: uncharacterized protein LOC102588126 [Solanum tuberosum]	6	2	0.941822
stu-miR8040-5p	Soltu.DM.09G016960.1	Soltu.DM.09G016960	PREDICTED: LOW QUALITY PROTEIN: probable xyloglucan glycosyltransferase 6 [Solanum tuberosum]	7	1	0.0209238
novel_71	Soltu.DM.09G017000.1	Soltu.DM.09G017000	PREDICTED: peptidyl-prolyl cis-trans isomerase FKBP62-like isoform X2 [Solanum tuberosum]	6.5	2	0.997365
stu-miR391-3p	Soltu.DM.09G017330.1	Soltu.DM.09G017330	PREDICTED: FHA domain-containing protein FHA2-like [Solanum tuberosum]	4.5	2	0.987618
stu-miR167d-3p	Soltu.DM.09G017870.1	Soltu.DM.09G017870	PREDICTED: chromatin modification-related protein EAF1 B-like [Solanum tuberosum]	5.5	2	0.953662
stu-miR8036-3p	Soltu.DM.09G018220.1	Soltu.DM.09G018220	uncharacterized protein LOC107029576 [Solanum pennellii]	7	2	0.446561
stu-miR167b-3p	Soltu.DM.09G018820.1	Soltu.DM.09G018820	alcohol dehydrogenase class III [Solanum lycopersicum]	7	2	0.995017
stu-miR167b-3p	Soltu.DM.09G018820.2	Soltu.DM.09G018820	alcohol dehydrogenase class III [Solanum lycopersicum]	7	2	0.995129
novel_5	Soltu.DM.09G019040.1	Soltu.DM.09G019040	PREDICTED: putative disease resistance protein RGA4 [Solanum tuberosum]	2.5	0	0.00116529
novel_40	Soltu.DM.09G022580.1	Soltu.DM.09G022580	PREDICTED: probable LRR receptor-like serine/threonine-protein kinase RKF3 [Solanum tuberosum]	5	2	0.993884
stu-miR477a-5p	Soltu.DM.09G022680.2	Soltu.DM.09G022680	PREDICTED: nodulin homeobox isoform X2 [Solanum tuberosum]	7	2	0.648899
novel_105	Soltu.DM.09G022710.2	Soltu.DM.09G022710	PREDICTED: RNA-binding protein BRN1 [Solanum tuberosum]	7	2	0.433823
stu-miR393-5p	Soltu.DM.09G022910.1	Soltu.DM.09G022910	PREDICTED: protein TRANSPORT INHIBITOR RESPONSE 1-like [Solanum tuberosum]	2	0	0.000874093
stu-miR384-5p	Soltu.DM.09G023320.1	Soltu.DM.09G023320	PREDICTED: uncharacterized protein LOC102597355 isoform X1 [Solanum tuberosum]	6.5	2	0.910357
stu-miR482a-3p	Soltu.DM.09G023370.1	Soltu.DM.09G023370	PREDICTED: uncharacterized protein OsI_027940 [Solanum tuberosum]	7	2	0.939113
stu-miR482b-3p	Soltu.DM.09G023370.1	Soltu.DM.09G023370	PREDICTED: uncharacterized protein OsI_027940 [Solanum tuberosum]	6.5	2	0.351002
stu-miR482e-3p	Soltu.DM.09G023370.1	Soltu.DM.09G023370	PREDICTED: uncharacterized protein OsI_027940 [Solanum tuberosum]	7	2	0.887453
stu-miR482c	Soltu.DM.09G023370.1	Soltu.DM.09G023370	PREDICTED: uncharacterized protein OsI_027940 [Solanum tuberosum]	6.5	2	0.107537
stu-miR482a-3p	Soltu.DM.09G023370.2	Soltu.DM.09G023370	PREDICTED: uncharacterized protein OsI_027940 [Solanum tuberosum]	7	2	0.937712
stu-miR482b-3p	Soltu.DM.09G023370.2	Soltu.DM.09G023370	PREDICTED: uncharacterized protein OsI_027940 [Solanum tuberosum]	6.5	2	0.336065
stu-miR482e-3p	Soltu.DM.09G023370.2	Soltu.DM.09G023370	PREDICTED: uncharacterized protein OsI_027940 [Solanum tuberosum]	7	2	0.884862
stu-miR482c	Soltu.DM.09G023370.2	Soltu.DM.09G023370	PREDICTED: uncharacterized protein OsI_027940 [Solanum tuberosum]	6.5	2	0.127614
stu-miR172c-3p	Soltu.DM.09G023530.1	Soltu.DM.09G023530	PREDICTED: 60S ribosomal protein L22-3-like [Solanum tuberosum]	6.5	2	0.999981
novel_105	Soltu.DM.09G024950.1	Soltu.DM.09G024950	PREDICTED: protein IQ-DOMAIN 14-like isoform X2 [Solanum tuberosum]	7	2	0.916272
stu-miR395a	Soltu.DM.09G025220.1	Soltu.DM.09G025220	ATP sulfurylase 1, chloroplastic-like [Solanum pennellii]	3.5	2	0.0659842
novel_28	Soltu.DM.09G027030.1	Soltu.DM.09G027030	PREDICTED: uncharacterized protein LOC102579232 isoform X1 [Solanum tuberosum]	6	2	0.894879
stu-miR5303e	Soltu.DM.09G027090.1	Soltu.DM.09G027090	PREDICTED: protein NRT1/ PTR FAMILY 5.2-like [Solanum tuberosum]	4.5	1	0.01974
stu-miR477a-5p	Soltu.DM.09G027700.1	Soltu.DM.09G027700	PREDICTED: pathogenesis-related protein STH-2-like [Solanum tuberosum]	6.5	2	0.818509
stu-miR6026-3p	Soltu.DM.09G029530.1	Soltu.DM.09G029530	PREDICTED: putative disease resistance RPP13-like protein 3 [Solanum tuberosum]	7	2	0.9286
novel_232	Soltu.DM.09G030970.1	Soltu.DM.09G030970	PREDICTED: glucan/water dikinase isoform X2 [Solanum tuberosum];PREDICTED: glucan/water dikinase isoform X1 [Solanum tuberosum]	6.5	2	0.970603
stu-miR6024-3p	Soltu.DM.09G031280.1	Soltu.DM.09G031280	R8 resistance protein [Solanum demissum]	5.5	2	0.365602
stu-miR408b-3p	Soltu.DM.09G031310.1	Soltu.DM.09G031310	PREDICTED: metacaspase-4-like [Solanum tuberosum]	5.5	2	0.838026
stu-miR162a-3p	Soltu.DM.10G000330.1	Soltu.DM.10G000330	PREDICTED: endoribonuclease Dicer homolog 1 [Solanum tuberosum]	2	0	0.000291449
stu-miR6026-3p	Soltu.DM.10G001400.5	Soltu.DM.10G001400	PREDICTED: protein suppressor of white apricot isoform X2 [Solanum tuberosum];PREDICTED: splicing factor, suppressor of white-apricot homolog isoform X1 [Solanum tuberosum]	6.5	2	0.238943
stu-miR7122-3p	Soltu.DM.10G001620.2	Soltu.DM.10G001620	PREDICTED: DDRGK domain-containing protein 1 [Solanum tuberosum]	6	2	0.365602
novel_95	Soltu.DM.10G002130.1	Soltu.DM.10G002130	PREDICTED: FACT complex subunit SPT16-like [Solanum tuberosum]	7	2	0.420793
novel_250	Soltu.DM.10G002270.1	Soltu.DM.10G002270	PREDICTED: protochlorophyllide reductase-like [Solanum tuberosum]	7	2	0.494708
stu-miR482a-3p	Soltu.DM.10G002390.3	Soltu.DM.10G002390	PREDICTED: phenylalanine--tRNA ligase alpha subunit, cytoplasmic-like [Solanum tuberosum]	5	2	0.772136
stu-miR482a-3p	Soltu.DM.10G002390.4	Soltu.DM.10G002390	PREDICTED: phenylalanine--tRNA ligase alpha subunit, cytoplasmic-like [Solanum tuberosum]	5	2	0.74468
novel_1	Soltu.DM.10G002650.1	Soltu.DM.10G002650	uncharacterized protein LOC112940151 [Solanum lycopersicum]	3.5	0	0.0063923
stu-miR8035	Soltu.DM.10G004550.1	Soltu.DM.10G004550	PREDICTED: diacylglycerol kinase 5-like isoform X3 [Solanum tuberosum]	6	2	0.998864
stu-miR6024-3p	Soltu.DM.10G004840.1	Soltu.DM.10G004840	PREDICTED: guanylate-binding protein 1-like [Solanum tuberosum]	6	2	0.879502
novel_94	Soltu.DM.10G005650.1	Soltu.DM.10G005650	PREDICTED: mitochondrial adenine nucleotide transporter ADNT1-like [Solanum tuberosum]	6.5	2	0.974931
novel_16	Soltu.DM.10G005950.1	Soltu.DM.10G005950	PREDICTED: uncharacterized protein LOC102599202 [Solanum tuberosum]	2.5	0	0.000291449
stu-miR6024-3p	Soltu.DM.10G006190.1	Soltu.DM.10G006190	PREDICTED: putative disease resistance protein RGA3 [Solanum tuberosum]	4	0	0.0278787
stu-miR398a-3p	Soltu.DM.10G006300.1	Soltu.DM.10G006300	bifunctional L-3-cyanoalanine synthase/cysteine synthase 1, mitochondrial [Solanum tuberosum]	7	2	0.221428
stu-miR156a	Soltu.DM.10G006360.2	Soltu.DM.10G006360	PREDICTED: uncharacterized protein LOC102604822 [Solanum tuberosum];uncharacterized protein LOC101253323 isoform X2 [Solanum lycopersicum]	7	2	0.899555
novel_149	Soltu.DM.10G006770.1	Soltu.DM.10G006770	PREDICTED: DEAD-box ATP-dependent RNA helicase 8-like [Solanum tuberosum]	7	2	0.256065
novel_142	Soltu.DM.10G006810.3	Soltu.DM.10G006810	PREDICTED: (+)-neomenthol dehydrogenase-like [Solanum tuberosum]	7	2	0.203509
novel_196	Soltu.DM.10G007310.1	Soltu.DM.10G007310	PREDICTED: endoplasmic reticulum-Golgi intermediate compartment protein 3 [Solanum tuberosum]	6	2	0.272801
stu-miR319a-5p	Soltu.DM.10G008260.1	Soltu.DM.10G008260	PREDICTED: nucleolin-like isoform X2 [Solanum tuberosum];PREDICTED: nucleolin-like isoform X1 [Solanum tuberosum]	7	2	0.810058
stu-miR8044-3p	Soltu.DM.10G009070.1	Soltu.DM.10G009070	PREDICTED: putative dual specificity protein phosphatase DSP8 [Solanum tuberosum]	7	2	0.810058
novel_30	Soltu.DM.10G009650.1	Soltu.DM.10G009650	PREDICTED: chromo domain protein LHP1-like [Solanum tuberosum]	5	0	0.0450112
novel_30	Soltu.DM.10G009650.2	Soltu.DM.10G009650	PREDICTED: chromo domain protein LHP1-like [Solanum tuberosum]	5	0	0.0416649
novel_30	Soltu.DM.10G009650.2	Soltu.DM.10G009650	PREDICTED: chromo domain protein LHP1-like [Solanum tuberosum]	6.5	2	0.99036
novel_30	Soltu.DM.10G009650.3	Soltu.DM.10G009650	PREDICTED: chromo domain protein LHP1-like [Solanum tuberosum]	5	0	0.0427817
novel_30	Soltu.DM.10G009650.4	Soltu.DM.10G009650	PREDICTED: chromo domain protein LHP1-like [Solanum tuberosum]	5	0	0.0444543
novel_30	Soltu.DM.10G009650.5	Soltu.DM.10G009650	PREDICTED: chromo domain protein LHP1-like [Solanum tuberosum]	5	0	0.0425026
stu-miR3627-3p	Soltu.DM.10G014950.5	Soltu.DM.10G014950	PREDICTED: E3 ubiquitin-protein ligase MBR2-like isoform X2 [Solanum tuberosum];PREDICTED: E3 ubiquitin-protein ligase MBR2-like isoform X1 [Solanum tuberosum]	6	2	0.766892
stu-miR391-5p	Soltu.DM.10G016250.2	Soltu.DM.10G016250	PREDICTED: uncharacterized protein LOC102579695 [Solanum tuberosum]	7	2	0.351002
stu-miR390-3p	Soltu.DM.10G017760.2	Soltu.DM.10G017760	PREDICTED: serine/threonine-protein kinase STY46-like [Solanum tuberosum]	7	2	0.615444
stu-miR160a-5p	Soltu.DM.10G021050.1	Soltu.DM.10G021050	PREDICTED: auxin response factor 18-like [Solanum tuberosum]	0.5	0	0.00116529
stu-miR408a-3p	Soltu.DM.10G021530.1	Soltu.DM.10G021530	PREDICTED: aspartic proteinase-like protein 2 isoform X1 [Solanum tuberosum]	6.5	2	0.912374
stu-miR156f-3p	Soltu.DM.10G023450.1	Soltu.DM.10G023450	PREDICTED: eukaryotic translation initiation factor 3 subunit A-like [Solanum tuberosum]	6	2	0.99594
novel_105	Soltu.DM.10G023790.2	Soltu.DM.10G023790	PREDICTED: ethylene-responsive transcription factor RAP2-7-like [Solanum tuberosum]	2.5	2	0.022497
stu-miR5303f	Soltu.DM.10G024770.1	Soltu.DM.10G024770	PREDICTED: protein ROS1-like [Solanum tuberosum]	7	2	0.852117
stu-miR172d-5p	Soltu.DM.10G024800.1	Soltu.DM.10G024800	PREDICTED: uncharacterized protein LOC102597998 [Solanum tuberosum]	6	2	0.830484
novel_3	Soltu.DM.10G024900.2	Soltu.DM.10G024900	PREDICTED: growth-regulating factor 3-like [Solanum tuberosum]	4	2	0.14724
stu-miR319a-5p	Soltu.DM.10G025000.1	Soltu.DM.10G025000	PREDICTED: uncharacterized protein LOC107061365 [Solanum tuberosum]	6.5	2	0.86802
stu-miR8036-3p	Soltu.DM.10G025440.2	Soltu.DM.10G025440	PREDICTED: digalactosyldiacylglycerol synthase 1, chloroplastic-like [Solanum tuberosum]	5	2	0.471182
novel_71	Soltu.DM.10G025790.1	Soltu.DM.10G025790	PREDICTED: LOW QUALITY PROTEIN: ABC transporter F family member 4-like [Solanum tuberosum]	5.5	2	0.766892
stu-miR8044-5p	Soltu.DM.10G026030.1	Soltu.DM.10G026030	PREDICTED: 14 kDa zinc-binding protein [Solanum tuberosum]	6	2	0.446561
novel_71	Soltu.DM.10G026350.1	Soltu.DM.10G026350	PREDICTED: transcription elongation factor SPT6 isoform X1 [Solanum tuberosum]	6.5	2	0.99691
novel_71	Soltu.DM.10G026350.2	Soltu.DM.10G026350	PREDICTED: transcription elongation factor SPT6 isoform X1 [Solanum tuberosum]	6.5	2	0.996839
stu-miR7980b-5p	Soltu.DM.10G026780.1	Soltu.DM.10G026780	PREDICTED: F-box/kelch-repeat protein At1g15670-like [Solanum tuberosum]	6.5	2	0.022497
novel_274	Soltu.DM.10G026780.1	Soltu.DM.10G026780	PREDICTED: F-box/kelch-repeat protein At1g15670-like [Solanum tuberosum]	6	2	0.998403
novel_3	Soltu.DM.10G027170.1	Soltu.DM.10G027170	PREDICTED: U3 small nucleolar RNA-associated protein 18 homolog [Solanum tuberosum]	5	2	0.986438
stu-miR8024a-3p	Soltu.DM.10G027990.1	Soltu.DM.10G027990	PREDICTED: probable calcium-binding protein CML36 [Solanum tuberosum]	6.5	2	0.433823
novel_63	Soltu.DM.10G028290.2	Soltu.DM.10G028290	PREDICTED: protein ROOT PRIMORDIUM DEFECTIVE 1 [Solanum tuberosum]	5.5	2	0.022497
stu-miR156e	Soltu.DM.10G029290.1	Soltu.DM.10G029290	PREDICTED: squamosa promoter-binding-like protein 9 [Solanum tuberosum]	1	2	0.166425
stu-miR156a	Soltu.DM.10G029290.1	Soltu.DM.10G029290	PREDICTED: squamosa promoter-binding-like protein 9 [Solanum tuberosum]	2	0	0.000874093
stu-miR156a	Soltu.DM.10G029290.2	Soltu.DM.10G029290	PREDICTED: squamosa promoter-binding-like protein 9 [Solanum tuberosum]	2	2	0.0869967
novel_3	Soltu.DM.10G030240.1	Soltu.DM.10G030240	PREDICTED: histone-lysine N-methyltransferase, H3 lysine-9 specific SUVH1-like [Solanum tuberosum]	6	2	0.908294
stu-miR7122-3p	Soltu.DM.11G000400.1	Soltu.DM.11G000400	PREDICTED: scarecrow-like protein 13 [Solanum tuberosum]	5.5	2	0.379874
novel_34	Soltu.DM.11G000780.3	Soltu.DM.11G000780	PREDICTED: transcription initiation factor IIF subunit alpha isoform X1 [Solanum tuberosum]	5.5	2	0.351002
stu-miR390-3p	Soltu.DM.11G000790.1	Soltu.DM.11G000790	PREDICTED: isoleucine--tRNA ligase, cytoplasmic isoform X1 [Solanum tuberosum]	6.5	2	0.997482
stu-miR172c-3p	Soltu.DM.11G000790.1	Soltu.DM.11G000790	PREDICTED: isoleucine--tRNA ligase, cytoplasmic isoform X1 [Solanum tuberosum]	6.5	2	0.999386
novel_9	Soltu.DM.11G001530.1	Soltu.DM.11G001530	PREDICTED: cyclin-dependent kinase G-2-like isoform X1 [Solanum tuberosum]	6	2	0.483079
stu-miR482b-3p	Soltu.DM.11G001810.1	Soltu.DM.11G001810	PREDICTED: TMV resistance protein N-like [Solanum tuberosum]	3	0	0.000582814
stu-miR482b-3p	Soltu.DM.11G002150.1	Soltu.DM.11G002150	PREDICTED: TMV resistance protein N-like [Solanum tuberosum]	3	2	0.022497
novel_5	Soltu.DM.11G002990.1	Soltu.DM.11G002990	PREDICTED: uncharacterized protein LOC102603530 [Solanum tuberosum]	5.5	2	0.787172
novel_92	Soltu.DM.11G003020.2	Soltu.DM.11G003020	PREDICTED: uncharacterized protein At1g04910 isoform X2 [Solanum tuberosum];PREDICTED: uncharacterized protein At1g04910 isoform X1 [Solanum tuberosum]	5	2	0.379874
novel_92	Soltu.DM.11G003020.4	Soltu.DM.11G003020	PREDICTED: uncharacterized protein At1g04910 isoform X2 [Solanum tuberosum];PREDICTED: uncharacterized protein At1g04910 isoform X1 [Solanum tuberosum]	5	2	0.336065
novel_92	Soltu.DM.11G003040.1	Soltu.DM.11G003040	PREDICTED: uncharacterized protein LOC102605433 [Solanum tuberosum]	7	2	0.648899
novel_16	Soltu.DM.11G003460.1	Soltu.DM.11G003460	uncharacterized protein LOC102588596 [Solanum tuberosum]	5	2	0.945661
stu-miR167b-3p	Soltu.DM.11G003520.1	Soltu.DM.11G003520	PREDICTED: tRNA (cytosine(34)-C(5))-methyltransferase isoform X1 [Solanum tuberosum];PREDICTED: tRNA (cytosine(34)-C(5))-methyltransferase isoform X2 [Solanum tuberosum]	5	2	0.991198
stu-miR6026-3p	Soltu.DM.11G004150.1	Soltu.DM.11G004150	PREDICTED: endoribonuclease Dicer homolog 2-like [Solanum tuberosum]	3.5	2	0.336065
stu-miR6026-3p	Soltu.DM.11G004150.2	Soltu.DM.11G004150	PREDICTED: endoribonuclease Dicer homolog 2-like [Solanum tuberosum]	3.5	2	0.320785
stu-miR8039	Soltu.DM.11G004540.1	Soltu.DM.11G004540	PREDICTED: protein RNA-directed DNA methylation 3 [Solanum tuberosum]	5.5	2	0.446561
stu-miR482d-3p	Soltu.DM.11G007160.1	Soltu.DM.11G007160	PREDICTED: putative late blight resistance protein homolog R1B-16 isoform X1 [Solanum tuberosum]	3.5	2	0.289161
stu-miR8036-3p	Soltu.DM.11G007200.1	Soltu.DM.11G007200	PREDICTED: putative late blight resistance protein homolog R1A-3 [Solanum tuberosum]	6.5	2	0.559191
stu-miR6024-3p	Soltu.DM.11G007200.1	Soltu.DM.11G007200	PREDICTED: putative late blight resistance protein homolog R1A-3 [Solanum tuberosum]	2.5	0	0.00174742
novel_155	Soltu.DM.11G007250.1	Soltu.DM.11G007250	PREDICTED: exocyst complex component EXO70A1-like [Solanum tuberosum]	6.5	2	0.256065
stu-miR6024-3p	Soltu.DM.11G007370.1	Soltu.DM.11G007370	PREDICTED: putative late blight resistance protein homolog R1B-12 [Solanum tuberosum]	2.5	0	0.00320128
novel_21	Soltu.DM.11G007990.1	Soltu.DM.11G007990	PREDICTED: mitogen-activated protein kinase kinase kinase YODA [Solanum tuberosum]	7	2	0.256065
stu-miR160a-5p	Soltu.DM.11G010550.1	Soltu.DM.11G010550	PREDICTED: auxin response factor 17 [Solanum tuberosum]	1.5	0	0.00261999
stu-miR160a-5p	Soltu.DM.11G010550.2	Soltu.DM.11G010550	PREDICTED: auxin response factor 17 [Solanum tuberosum]	1.5	0	0.00203836
stu-miR482e-3p	Soltu.DM.11G010580.1	Soltu.DM.11G010580	PREDICTED: TMV resistance protein N-like [Solanum tuberosum]	6.5	2	0.814332
stu-miR479	Soltu.DM.11G010930.1	Soltu.DM.11G010930	PREDICTED: nodulation-signaling pathway 2 protein [Solanum tuberosum]	0	0	0.000291449
stu-miR171d-3p	Soltu.DM.11G010930.1	Soltu.DM.11G010930	PREDICTED: nodulation-signaling pathway 2 protein [Solanum tuberosum]	4	2	0.0869967
stu-miR8048-5p	Soltu.DM.11G011960.1	Soltu.DM.11G011960	PREDICTED: stromal 70 kDa heat shock-related protein, chloroplastic-like [Solanum tuberosum]	6.5	2	0.99984
stu-miR172a-5p	Soltu.DM.11G012140.2	Soltu.DM.11G012140	PREDICTED: adenylate kinase, chloroplastic [Solanum tuberosum]	6.5	2	0.732792
stu-miR172c-3p	Soltu.DM.11G013030.1	Soltu.DM.11G013030	PREDICTED: patellin-3 [Solanum tuberosum]	6	2	0.999973
stu-miR6026-5p	Soltu.DM.11G013230.1	Soltu.DM.11G013230	PREDICTED: DNA (cytosine-5)-methyltransferase 1B-like [Solanum tuberosum]	6.5	2	0.379874
stu-miR390-3p	Soltu.DM.11G014700.1	Soltu.DM.11G014700	PREDICTED: dynamin-2A-like [Solanum tuberosum]	7	2	0.986126
stu-miR8048-5p	Soltu.DM.11G015530.1	Soltu.DM.11G015530	PREDICTED: uncharacterized protein LOC102583038 isoform X1 [Solanum tuberosum];PREDICTED: uncharacterized protein LOC102583038 isoform X2 [Solanum tuberosum]	6.5	2	0.999543
novel_143	Soltu.DM.11G016580.1	Soltu.DM.11G016580	PREDICTED: dynamin-related protein 3A-like isoform X1 [Solanum tuberosum]	5.5	2	0.0869967
novel_231	Soltu.DM.11G018160.2	Soltu.DM.11G018160	PREDICTED: chromatin structure-remodeling complex protein SYD [Solanum tuberosum]	4.5	2	0.483079
stu-miR390-5p	Soltu.DM.11G018210.1	Soltu.DM.11G018210	ADP,ATP carrier protein, mitochondrial [Solanum tuberosum]	6.5	2	0.834298
stu-miR156d-3p	Soltu.DM.11G018510.1	Soltu.DM.11G018510	PREDICTED: zinc finger CCCH domain-containing protein 19 isoform X2 [Solanum tuberosum];PREDICTED: zinc finger CCCH domain-containing protein 19 isoform X3 [Solanum tuberosum]	7	2	0.923556
stu-miR172b-5p	Soltu.DM.11G018550.1	Soltu.DM.11G018550	signal recognition particle subunit SRP72 [Solanum lycopersicum]	5	2	0.990138
novel_274	Soltu.DM.11G019690.1	Soltu.DM.11G019690	PREDICTED: sulfite reductase 1 [ferredoxin], chloroplastic [Solanum tuberosum]	6	2	0.999784
stu-miR477b-3p	Soltu.DM.11G020140.1	Soltu.DM.11G020140	PREDICTED: DNA replication complex GINS protein SLD5 [Solanum tuberosum]	5	2	0.022497
stu-miR398b-3p	Soltu.DM.11G020400.1	Soltu.DM.11G020400	PREDICTED: heat shock cognate 70 kDa protein 2-like [Solanum tuberosum]	5.5	2	0.569107
stu-miR398a-3p	Soltu.DM.11G020830.1	Soltu.DM.11G020830	PREDICTED: superoxide dismutase [Cu-Zn], chloroplastic isoform X3 [Solanum tuberosum];PREDICTED: superoxide dismutase [Cu-Zn], chloroplastic isoform X2 [Solanum tuberosum]	6.5	1	0.00542274
stu-miR398a-3p	Soltu.DM.11G020830.2	Soltu.DM.11G020830	PREDICTED: superoxide dismutase [Cu-Zn], chloroplastic isoform X3 [Solanum tuberosum];PREDICTED: superoxide dismutase [Cu-Zn], chloroplastic isoform X2 [Solanum tuberosum]	6.5	2	0.166425
stu-miR6022	Soltu.DM.11G020970.1	Soltu.DM.11G020970	PREDICTED: syndetin isoform X1 [Solanum tuberosum]	5.5	2	0.965527
stu-miR6023	Soltu.DM.11G021220.1	Soltu.DM.11G021220	PREDICTED: splicing factor U2af small subunit B-like [Solanum tuberosum]	7	2	0.979574
stu-miR172b-5p	Soltu.DM.11G021500.1	Soltu.DM.11G021500	60S acidic ribosomal protein P2-2 [Solanum lycopersicum]	6.5	2	0.578801
stu-miR7992-3p	Soltu.DM.11G021630.1	Soltu.DM.11G021630	PREDICTED: pentatricopeptide repeat-containing protein At2g27610 [Solanum tuberosum]	6	2	0.433823
stu-miR391-3p	Soltu.DM.11G021650.2	Soltu.DM.11G021650	PREDICTED: protein SUPPRESSOR OF K(+) TRANSPORT GROWTH DEFECT 1-like [Solanum tuberosum]	6	2	0.14724
stu-miR482b-3p	Soltu.DM.11G022390.1	Soltu.DM.11G022390	PREDICTED: putative late blight resistance protein homolog R1B-17 [Solanum tuberosum]	4	0	0.00349179
stu-miR482e-3p	Soltu.DM.11G022390.1	Soltu.DM.11G022390	PREDICTED: putative late blight resistance protein homolog R1B-17 [Solanum tuberosum]	6	2	0.945661
stu-miR482b-3p	Soltu.DM.11G022390.2	Soltu.DM.11G022390	PREDICTED: putative late blight resistance protein homolog R1B-17 [Solanum tuberosum]	4	0	0.00320128
stu-miR482e-3p	Soltu.DM.11G022390.2	Soltu.DM.11G022390	PREDICTED: putative late blight resistance protein homolog R1B-17 [Solanum tuberosum]	6	2	0.946883
novel_272	Soltu.DM.11G022440.1	Soltu.DM.11G022440	PREDICTED: uncharacterized protein LOC102597591 [Solanum tuberosum]	5	2	0.761527
stu-miR172c-3p	Soltu.DM.11G022460.1	Soltu.DM.11G022460	PREDICTED: ABC transporter F family member 1 [Solanum tuberosum]	7	2	0.999962
stu-miR319-3p	Soltu.DM.11G022940.1	Soltu.DM.11G022940	PREDICTED: protein ENHANCED DISEASE RESISTANCE 2-like [Solanum tuberosum]	7	2	0.822592
stu-miR160a-5p	Soltu.DM.11G022970.1	Soltu.DM.11G022970	PREDICTED: auxin response factor 18 isoform X1 [Solanum tuberosum]	1	0	0.000291449
stu-miR160a-5p	Soltu.DM.11G022970.2	Soltu.DM.11G022970	PREDICTED: auxin response factor 18 isoform X1 [Solanum tuberosum]	1	0	0.000874093
stu-miR160a-5p	Soltu.DM.11G022970.3	Soltu.DM.11G022970	PREDICTED: auxin response factor 18 isoform X1 [Solanum tuberosum]	1	0	0.00232922
stu-miR160a-5p	Soltu.DM.11G022970.4	Soltu.DM.11G022970	PREDICTED: auxin response factor 18 isoform X1 [Solanum tuberosum]	1	0	0.000582814
stu-miR166a-3p	Soltu.DM.11G023000.1	Soltu.DM.11G023000	PREDICTED: homeobox-leucine zipper protein REVOLUTA [Solanum tuberosum]	3.5	0	0.00203836
stu-miR172d-5p	Soltu.DM.11G023090.3	Soltu.DM.11G023090	PREDICTED: 4-hydroxy-3-methylbut-2-en-1-yl diphosphate synthase (ferredoxin), chloroplastic [Solanum tuberosum]	5	2	0.984097
stu-miR827-3p	Soltu.DM.11G023750.1	Soltu.DM.11G023750	PREDICTED: profilin [Solanum tuberosum]	6	2	0.74468
stu-miR393-3p	Soltu.DM.11G023890.1	Soltu.DM.11G023890	PREDICTED: protein EMBRYONIC FLOWER 1 [Solanum tuberosum]	7	2	0.700596
stu-miR477b-5p	Soltu.DM.11G024700.1	Soltu.DM.11G024700	PREDICTED: protein IQ-DOMAIN 1 [Solanum tuberosum]	5	1	0.00542274
novel_11	Soltu.DM.11G025050.1	Soltu.DM.11G025050	PREDICTED: transcription factor GAMYB-like isoform X1 [Solanum tuberosum]	1.5	0	0.000291449
stu-miR172b-3p	Soltu.DM.11G025890.1	Soltu.DM.11G025890	PREDICTED: ethylene-responsive transcription factor RAP2-7-like isoform X1 [Solanum tuberosum];PREDICTED: ethylene-responsive transcription factor RAP2-7-like isoform X2 [Solanum tuberosum]	2	0	0.0014564
stu-miR172c-3p	Soltu.DM.11G025890.2	Soltu.DM.11G025890	PREDICTED: ethylene-responsive transcription factor RAP2-7-like isoform X1 [Solanum tuberosum];PREDICTED: ethylene-responsive transcription factor RAP2-7-like isoform X2 [Solanum tuberosum]	1	0	0.000291449
stu-miR1919-5p	Soltu.DM.12G000010.1	Soltu.DM.12G000010	PREDICTED: calpain-type cysteine protease DEK1 [Solanum tuberosum]	6	2	0.528049
novel_5	Soltu.DM.12G000050.1	Soltu.DM.12G000050	PREDICTED: serine/arginine-rich SC35-like splicing factor SCL30A isoform X1 [Solanum tuberosum];PREDICTED: serine/arginine-rich SC35-like splicing factor SCL30A isoform X2 [Solanum tuberosum]	5	2	0.904024
novel_5	Soltu.DM.12G000050.2	Soltu.DM.12G000050	PREDICTED: serine/arginine-rich SC35-like splicing factor SCL30A isoform X1 [Solanum tuberosum];PREDICTED: serine/arginine-rich SC35-like splicing factor SCL30A isoform X2 [Solanum tuberosum]	5	2	0.897244
stu-miR7980b-3p	Soltu.DM.12G001080.1	Soltu.DM.12G001080	PREDICTED: pentatricopeptide repeat-containing protein At4g14170-like [Solanum tuberosum]	5	2	0.289161
novel_1	Soltu.DM.12G001200.3	Soltu.DM.12G001200	PREDICTED: uncharacterized protein LOC102600493 [Solanum tuberosum]	7	1	0.0402508
novel_94	Soltu.DM.12G002300.1	Soltu.DM.12G002300	PREDICTED: DEAD-box ATP-dependent RNA helicase 42 [Solanum tuberosum]	5	2	0.528049
stu-miR6025	Soltu.DM.12G002390.1	Soltu.DM.12G002390	PREDICTED: putative late blight resistance protein homolog R1B-23 [Solanum tuberosum]	2	0	0.00203836
stu-miR6025	Soltu.DM.12G002440.2	Soltu.DM.12G002440	PREDICTED: putative late blight resistance protein homolog R1B-23 [Solanum tuberosum];PREDICTED: putative late blight resistance protein homolog R1B-23 [Capsicum annuum]	2	0	0.00232922
stu-miR6025	Soltu.DM.12G002440.3	Soltu.DM.12G002440	PREDICTED: putative late blight resistance protein homolog R1B-23 [Solanum tuberosum];PREDICTED: putative late blight resistance protein homolog R1B-23 [Capsicum annuum]	2	0	0.00291067
stu-miR6025	Soltu.DM.12G002440.4	Soltu.DM.12G002440	PREDICTED: putative late blight resistance protein homolog R1B-23 [Solanum tuberosum];PREDICTED: putative late blight resistance protein homolog R1B-23 [Capsicum annuum]	2	0	0.00261999
stu-miR482e-3p	Soltu.DM.12G003230.1	Soltu.DM.12G003230	PREDICTED: TMV resistance protein N-like [Solanum tuberosum]	5.5	2	0.901815
stu-miR8036-3p	Soltu.DM.12G003230.1	Soltu.DM.12G003230	PREDICTED: TMV resistance protein N-like [Solanum tuberosum]	6	0	0.00436283
novel_3	Soltu.DM.12G004310.1	Soltu.DM.12G004310	PREDICTED: growth-regulating factor 4-like isoform X2 [Solanum tuberosum];PREDICTED: growth-regulating factor 5-like isoform X1 [Solanum tuberosum]	4	0	0.00610263
novel_3	Soltu.DM.12G004310.2	Soltu.DM.12G004310	PREDICTED: growth-regulating factor 4-like isoform X2 [Solanum tuberosum];PREDICTED: growth-regulating factor 5-like isoform X1 [Solanum tuberosum]	4	0	0.00581288
novel_16	Soltu.DM.12G005880.1	Soltu.DM.12G005880	low-temperature-induced cysteine proteinase-like precursor [Solanum tuberosum]	3.5	2	0.336065
stu-miR396-5p	Soltu.DM.12G005880.2	Soltu.DM.12G005880	low-temperature-induced cysteine proteinase-like precursor [Solanum tuberosum]	3.5	2	0.14724
novel_16	Soltu.DM.12G005890.1	Soltu.DM.12G005890	PREDICTED: low-temperature-induced cysteine proteinase-like [Solanum tuberosum]	3.5	2	0.185178
stu-miR6026-3p	Soltu.DM.12G006220.1	Soltu.DM.12G006220	PREDICTED: DNA excision repair protein ERCC-8 [Solanum tuberosum]	6	2	0.919997
stu-miR5303f	Soltu.DM.12G006650.1	Soltu.DM.12G006650	PREDICTED: protein ASPARTIC PROTEASE IN GUARD CELL 2-like [Solanum tuberosum]	5	2	0.787172
stu-miR1919-3p	Soltu.DM.12G007610.1	Soltu.DM.12G007610	PREDICTED: cellulose synthase A catalytic subunit 2 [UDP-forming] [Solanum tuberosum]	5.5	2	0.494708
novel_30	Soltu.DM.12G008230.2	Soltu.DM.12G008230	PREDICTED: 6-phosphogluconate dehydrogenase, decarboxylating 2, chloroplastic [Solanum tuberosum]	6.5	2	0.86802
stu-miR482d-5p	Soltu.DM.12G008860.3	Soltu.DM.12G008860	PREDICTED: translation initiation factor eIF-2B subunit alpha-like [Solanum tuberosum]	4	2	0.679444
stu-miR166b	Soltu.DM.12G010270.1	Soltu.DM.12G010270	PREDICTED: homeobox-leucine zipper protein ATHB-15-like [Solanum tuberosum]	3	0	0.000582814
stu-miR3627-3p	Soltu.DM.12G010560.1	Soltu.DM.12G010560	PREDICTED: heat shock 70 kDa protein 15-like [Solanum tuberosum]	5	2	0.221428
stu-miR827-5p	Soltu.DM.12G010720.2	Soltu.DM.12G010720	PREDICTED: coatomer subunit beta'-1-like [Solanum tuberosum]	7	2	0.845231
stu-miR827-5p	Soltu.DM.12G010720.3	Soltu.DM.12G010720	PREDICTED: coatomer subunit beta'-1-like [Solanum tuberosum]	6	2	0.738804
novel_71	Soltu.DM.12G010870.1	Soltu.DM.12G010870	PREDICTED: putative cytochrome c oxidase subunit 5b-like [Solanum tuberosum]	6.5	2	0.950388
stu-miR8043	Soltu.DM.12G010890.1	Soltu.DM.12G010890	PREDICTED: uncharacterized protein LOC102578632 [Solanum tuberosum]	6.5	0	0.0187686
stu-miR156f-3p	Soltu.DM.12G011010.1	Soltu.DM.12G011010	PREDICTED: uncharacterized protein LOC102580609 [Solanum tuberosum]	5	2	0.996031
stu-miR482e-3p	Soltu.DM.12G011060.1	Soltu.DM.12G011060	40S ribosomal protein S12 [Solanum lycopersicum]	6	2	0.977112
stu-miR8047	Soltu.DM.12G011590.1	Soltu.DM.12G011590	PREDICTED: ATP-dependent Clp protease ATP-binding subunit ClpA homolog CD4B, chloroplastic [Solanum tuberosum]	6.5	2	0.559191
stu-miR167a-3p	Soltu.DM.12G011590.1	Soltu.DM.12G011590	PREDICTED: ATP-dependent Clp protease ATP-binding subunit ClpA homolog CD4B, chloroplastic [Solanum tuberosum]	6	2	0.720351
stu-miR172b-5p	Soltu.DM.12G011910.1	Soltu.DM.12G011910	PREDICTED: probable receptor-like protein kinase At1g67000 [Solanum tuberosum]	4.5	2	0.86802
stu-miR319a-5p	Soltu.DM.12G012410.1	Soltu.DM.12G012410	PREDICTED: actin-related protein 4 [Solanum tuberosum]	6.5	2	0.59754
stu-miR8040-5p	Soltu.DM.12G017110.2	Soltu.DM.12G017110	PREDICTED: RNA polymerase II C-terminal domain phosphatase-like 3 [Solanum tuberosum]	5	2	0.471182
novel_16	Soltu.DM.12G021000.2	Soltu.DM.12G021000	PREDICTED: heat shock cognate protein 80-like [Solanum tuberosum]	6.5	2	0.999905
stu-miR1919-3p	Soltu.DM.12G021020.1	Soltu.DM.12G021020	PREDICTED: farnesyl pyrophosphate synthase 1-like [Solanum tuberosum]	5.5	2	0.672066
stu-miR482e-3p	Soltu.DM.12G023380.1	Soltu.DM.12G023380	PREDICTED: putative late blight resistance protein homolog R1B-16 [Solanum tuberosum]	5.5	0	0.0377461
stu-miR8048-5p	Soltu.DM.12G023430.1	Soltu.DM.12G023430	small ubiquitin-related modifier 1 [Solanum lycopersicum]	6.5	2	0.993452
stu-miR482e-3p	Soltu.DM.12G023490.1	Soltu.DM.12G023490	PREDICTED: putative late blight resistance protein homolog R1B-23 isoform X1 [Nicotiana tomentosiformis]	3.5	0	0.0181964
stu-miR167c-5p	Soltu.DM.12G023940.1	Soltu.DM.12G023940	PREDICTED: auxin response factor 6-like isoform X1 [Solanum tuberosum];PREDICTED: auxin response factor 6-like isoform X2 [Solanum tuberosum]	5	0	0.00232922
stu-miR167c-5p	Soltu.DM.12G023940.2	Soltu.DM.12G023940	PREDICTED: auxin response factor 6-like isoform X1 [Solanum tuberosum];PREDICTED: auxin response factor 6-like isoform X2 [Solanum tuberosum]	5	0	0.0014564
stu-miR167c-5p	Soltu.DM.12G023940.3	Soltu.DM.12G023940	PREDICTED: auxin response factor 6-like isoform X1 [Solanum tuberosum];PREDICTED: auxin response factor 6-like isoform X2 [Solanum tuberosum]	5	0	0.00116529
stu-miR167c-5p	Soltu.DM.12G023940.4	Soltu.DM.12G023940	PREDICTED: auxin response factor 6-like isoform X1 [Solanum tuberosum];PREDICTED: auxin response factor 6-like isoform X2 [Solanum tuberosum]	5	0	0.00203836
stu-miR167c-5p	Soltu.DM.12G023940.5	Soltu.DM.12G023940	PREDICTED: auxin response factor 6-like isoform X1 [Solanum tuberosum];PREDICTED: auxin response factor 6-like isoform X2 [Solanum tuberosum]	5	0	0.00261999
stu-miR393-3p	Soltu.DM.12G026570.1	Soltu.DM.12G026570	PREDICTED: SPX domain-containing protein 1 [Solanum tuberosum]	6	2	0.044488
stu-miR8048-5p	Soltu.DM.12G027150.1	Soltu.DM.12G027150	PREDICTED: prostatic spermine-binding protein-like [Solanum tuberosum]	7	2	0.967802
stu-miR167b-3p	Soltu.DM.12G027350.1	Soltu.DM.12G027350	eukaryotic translation initiation factor 5A-1/2 [Solanum tuberosum]	4	2	0.986743
stu-miR7984c-5p	Soltu.DM.12G027900.2	Soltu.DM.12G027900	PREDICTED: eukaryotic peptide chain release factor subunit 1-3 [Solanum tuberosum]	6	2	0.14724
novel_274	Soltu.DM.12G028480.1	Soltu.DM.12G028480	PREDICTED: trihelix transcription factor ASIL1-like [Solanum tuberosum]	5.5	2	0.986438
stu-miR8033-5p	Soltu.DM.12G029740.1	Soltu.DM.12G029740	PREDICTED: early nodulin-like protein 2 [Solanum tuberosum]	6.5	2	0.127614
stu-miR8033-5p	Soltu.DM.12G029740.2	Soltu.DM.12G029740	PREDICTED: early nodulin-like protein 2 [Solanum tuberosum]	6.5	2	0.107537
stu-miR8033-5p	Soltu.DM.12G029740.3	Soltu.DM.12G029740	PREDICTED: early nodulin-like protein 2 [Solanum tuberosum]	6.5	2	0.0869967
novel_1	Soltu.DM.12G029940.1	Soltu.DM.12G029940	PREDICTED: uncharacterized protein LOC102579150 [Solanum tuberosum]	3.5	0	0.00552304
novel_1	Soltu.DM.12G029940.2	Soltu.DM.12G029940	PREDICTED: uncharacterized protein LOC102579150 [Solanum tuberosum]	3.5	0	0.00581288
novel_6	Soltu.DM.12G029960.1	Soltu.DM.12G029960	PREDICTED: transcription factor TCP4-like [Solanum tuberosum]	3	0	0.0014564

[truncated: 6 more sheets: Table S11, Table S12, Table S13, Table S14, Table S15, Table S16]
